# Supplementary material for: Characterization of Gene Isoforms Related to Cellulose and Lignin Biosynthesis in Kenaf (Hibiscus cannabinus L.) Mutant
Source: Plants (Basel). 2020 May 14;9(5):631. doi: 10.3390/plants9050631 (PMC7285769; doi:10.3390/plants9050631)
Supplement: Supplementary file 1 [file plants-09-00631-s001.zip]

Archive with 4 entries (4 files):
- S1_qPCR primers.xlsx
- S2_Table_Representative isoforms.xlsx
- S3_Table_Functional annotation.xlsx
- S4_Table_KEGG classification.xlsx
