# Supplementary material for: Characterization of Gene Isoforms Related to Cellulose and Lignin Biosynthesis in Kenaf (Hibiscus cannabinus L.) Mutant
Source: Plants (Basel). 2020 May 14;9(5):631. doi: 10.3390/plants9050631 (PMC7285769; doi:10.3390/plants9050631)
Supplement: Supplementary file 1 [file plants-09-00631-s001.zip › S1_qPCR primers.xlsx]

## Sheet: Sheet1
Gene	Isoforms	Forward Seq (5' - 3')	Reverse Seq (5' - 3')
PAL	c22404_f4p0_2308	TCAACATTCATGGTGGCACT	TGTTCGATGACCTGCAAGAG
	c35855_f2p0_2349	ATGCTCGATTGGCTATTGCT	CACTTTGAACATGGGTCGTG
	c14218_f13p0_2445	GAGACGCTGACGATTTCACA	AACCCGGTGGTAACACCATA
	c24613_f3p0_2451	AACTCGGTGAACGACAATCC	AAGGCAACCCGTTGTTGTAG
	c23310_f2p0_2260	CAGCCGAAGCTGTTGACATA	CCGTTGGATCCCATTGTTAG
C4H	c32284_f7p19_1822	GCAGAAGGGAGAGATCAACG	AGCTTATGCATGTCGGGTTC
4CL	c97298_f3p4_1880	ACCACGAACCCTCTCAACAC	CCGTATCGTCCTGGTTGACT
	c23313_f2p5_1979	TCCCTTCCACGAAATCAGTC	TGGGATGGGAAATCAACATT
	c37265_f4p8_1753	GAGGAGAGCTCTGGCTGAGA	TTTCAGGATGGGAAACAAGC
	c50572_f2p3_2010	TGGAAGAGGCTCTCAAGGAA	AAGCTCTGCGTTCCTAACCA
	c57098_f3p8_1807	CCAAGCAACCTTTCCCAATA	GTGTGTAACCAGCCGTCCTT
	c21629_f5p6_1927	GCCTCCTATTGTGCTTGCTC	GTCATTCCATAGCCCTGCAT
HCT	c341949_f2p4_1538	CGGCTTCATTAATTGCCCTA	TAGGTTTGGACACCGGAAAG
	c62086_f3p8_1483	TCCGATGATCAAGTCACCAA	TTCGTGGATCCTTTTTACCG
	c53740_f2p2_1528	GACCGTATCCGCGTTTAAGA	GACCATCGATCGGCATAAGT
	c66118_f3p7_1637	TGCAAAGGATGGATGATGAA	GCCCGTGTATATTGGACACC
	c54683_f3p9_1697	GTGGTCTCGACCTCACCATT	TTGGCTTTGAGTGCATTGAG
CCoAOMT	c2692_f4p0_1001	AGAGAGATAACCGCCAAGCA	GCAACACCAGCTTTTTGGAT
CCR	c377607_f6p14_1196	TCCTAACATTCCCCCTACCC	GTGCCTTCCAGTTGCTGATT
	c160762_f7p16_1193	GGTCTGGCCTTGATGTTGTT	GGCTTCTCATACGCCAGAAG
	c147837_f3p4_1288	TGATGGTTGTCGTGGAGTGT	GCAGGCCAAAAGTGAAGAAG
COMT	c627584_f4p4_1281	AACCGGAAATGAATGAGCTG	CAGAATCATTCGGAGGCAAT
	c5245_f4p10_1340	GCCTAACGTCCGTATCCAAA	ATTCCATGGACCCTGTCAAA
	c22984_f7p11_1401	CTCCAAGCACCCTTCCATAA	CGCTTCGTAGCACTTGTTCA
	c8675_f2p3_1369	ATTCGTTGGTCGATGTAGGC	GTCGAAGTGCTGGAGTAGCC
	c519110_f4p17_1228	AAACCATCAGCCAACACTCC	CCATATATCCGTCCCGTTTG
CAD	c627567_f2p16_1252	ATGGAAAGCCTCTTGGTCCT	TGTTGATAGTCGGCTGCAAG
	c419724_f14p27_1857	TGATACAACCGGTGACCAGA	GTCGATCCAACTCGTTTCGT
	c149095_f2p4_1466	TGAAACTGCTTGGTGCAGAC	TGTTCCCCCTGTTATGCTTC
	c89504_f3p2_1289	AATCGCACGGCAAACTTATC	TTCAAGCCTCTCCATTGCTT
	c65801_f4p14_1797	AAGACTGCTGGAGGAGGACA	TACAGCCTCCGAATCCAATC
	c28590_f4p10_1317	GTATTGGGACTTGGGGGAGT	GGGTGAAAAACAGGCACAGT
	c2858_f7p20_1794	CTATGGCAAGAAGGGGATGA	TGCTTCGATGAAACTTGTGC
	c627485_f11p20_1214	CCTCGTACTCCGGATGTTGT	CAAAAGAGGGCCAATTACCA
	c1989_f2p20_1317	AAGCTTGTCGGAGGAAGTGA	TTCCCACATCGATCACAAAA
