# Supplementary material for: Characterization of Gene Isoforms Related to Cellulose and Lignin Biosynthesis in Kenaf (Hibiscus cannabinus L.) Mutant
Source: Plants (Basel). 2020 May 14;9(5):631. doi: 10.3390/plants9050631 (PMC7285769; doi:10.3390/plants9050631)
Supplement: Supplementary file 1 [file plants-09-00631-s001.zip › S3_Table_Functional annotation.xlsx]

## Sheet: BP
Level	GO ID	GO Name	Parents (ACC)	Parents (Name)	Nodescore	#Seqs
1	GO:0008150	biological_process			123595	8647
2	GO:0009987	cellular process	GO:0008150	biological_process	59628.9	7498
2	GO:0008152	metabolic process	GO:0008150	biological_process	66927.2	6543
2	GO:0050896	response to stimulus	GO:0008150	biological_process	32148.7	4910
2	GO:0065007	biological regulation	GO:0008150	biological_process	25977.4	4496
2	GO:0050789	regulation of biological process	GO:0008150, GO:0065007	biological_process, biological regulation	31701.9	4057
2	GO:0032502	developmental process	GO:0008150	biological_process	27981	3995
2	GO:0032501	multicellular organismal process	GO:0008150	biological_process	19037.6	3909
2	GO:0071840	cellular component organization or biogenesis	GO:0008150	biological_process	10264	2939
2	GO:0000003	reproduction	GO:0008150	biological_process	8575.49	2418
2	GO:0022414	reproductive process	GO:0008150, GO:0000003	biological_process, reproduction	9336.2	2378
2	GO:0051179	localization	GO:0008150	biological_process	8810.06	2118
2	GO:0051704	multi-organism process	GO:0008150	biological_process	5718.46	2062
2	GO:0023052	signaling	GO:0008150	biological_process	5782.26	1829
2	GO:0048519	negative regulation of biological process	GO:0008150, GO:0050789	biological_process, regulation of biological process	6405.87	1635
2	GO:0048518	positive regulation of biological process	GO:0008150, GO:0050789	biological_process, regulation of biological process	7075.57	1598
2	GO:0040007	growth	GO:0008150	biological_process	3300.49	1042
2	GO:0002376	immune system process	GO:0008150	biological_process	2421.69	752
2	GO:0008283	cell proliferation	GO:0008150	biological_process	711.4	362
2	GO:0048511	rhythmic process	GO:0008150	biological_process	487.54	276
2	GO:0040011	locomotion	GO:0008150	biological_process	478.99	239
2	GO:0007610	behavior	GO:0008150	biological_process	267.48	132
2	GO:0022610	biological adhesion	GO:0008150	biological_process	207.4	102
2	GO:0043473	pigmentation	GO:0008150	biological_process	105.14	65
2	GO:0098754	detoxification	GO:0008150, GO:0009636	biological_process, response to toxic substance	30.8	60
2	GO:0019740	nitrogen utilization	GO:0008150	biological_process	34	22
2	GO:0015976	carbon utilization	GO:0008150	biological_process	9.2	8
2	GO:0001906	cell killing	GO:0008150	biological_process	1.15	3
2	GO:0044848	biological phase	GO:0008150	biological_process	0.72	2
3	GO:0031341	regulation of cell killing	GO:0001906, GO:0050789	cell killing, regulation of biological process	0.43	2
3	GO:0035889	otolith tethering	GO:0048840, GO:0032501	otolith development, multicellular organismal process	3	3
3	GO:0002200	somatic diversification of immune receptors	GO:0002376, GO:0002520	immune system process, immune system development	13.45	9
3	GO:0033058	directional locomotion	GO:0040011	locomotion	2.16	3
3	GO:0007165	signal transduction	GO:0007154, GO:0051716, GO:0009987, GO:0023052, GO:0050794	cell communication, cellular response to stimulus, cellular process, signaling, regulation of cellular process	5385.98	1759
3	GO:0014009	glial cell proliferation	GO:0042063, GO:0008283	gliogenesis, cell proliferation	3.36	5
3	GO:0007632	visual behavior	GO:0009416, GO:0007610, GO:0032501	response to light stimulus, behavior, multicellular organismal process	6	10
3	GO:0002520	immune system development	GO:0048731, GO:0002376	system development, immune system process	272.47	115
3	GO:0009846	pollen germination	GO:0022414, GO:0032501, GO:0009856	reproductive process, multicellular organismal process, pollination	75	75
3	GO:0001776	leukocyte homeostasis	GO:0002376, GO:0048872	immune system process, homeostasis of number of cells	3.43	6
3	GO:0033687	osteoblast proliferation	GO:0008283	cell proliferation	3	3
3	GO:0051241	negative regulation of multicellular organismal process	GO:0051239, GO:0048519, GO:0032501	regulation of multicellular organismal process, negative regulation of biological process, multicellular organismal process	471.36	255
3	GO:0051641	cellular localization	GO:0051179	localization	2613.97	806
3	GO:0051606	detection of stimulus	GO:0050896	response to stimulus	99.38	142
3	GO:0032922	circadian regulation of gene expression	GO:0010468, GO:0032501, GO:0007623	regulation of gene expression, multicellular organismal process, circadian rhythm	24	24
3	GO:0009058	biosynthetic process	GO:0008152	metabolic process	19555.3	3384
3	GO:0002684	positive regulation of immune system process	GO:0002682, GO:0048518, GO:0002376	regulation of immune system process, positive regulation of biological process, immune system process	427.84	189
3	GO:0051705	multi-organism behavior	GO:0007610, GO:0051704	behavior, multi-organism process	6.96	14
3	GO:0007316	pole plasm RNA localization	GO:0006403, GO:0022414, GO:0007315	RNA localization, reproductive process, pole plasm assembly	14.45	14
3	GO:0043627	response to estrogen	GO:0050896	response to stimulus	3.6	3
3	GO:0010344	seed oilbody biogenesis	GO:0044085, GO:0022414, GO:0048316	cellular component biogenesis, reproductive process, seed development	2	2
3	GO:0048520	positive regulation of behavior	GO:0048518, GO:0007610, GO:0050795	positive regulation of biological process, behavior, regulation of behavior	1.2	1
3	GO:0040012	regulation of locomotion	GO:0040011, GO:0050789	locomotion, regulation of biological process	86.13	48
3	GO:0033060	ocellus pigmentation	GO:0043473	pigmentation	0.22	1
3	GO:0050900	leukocyte migration	GO:0016477, GO:0002376	cell migration, immune system process	14.66	10
3	GO:0042753	positive regulation of circadian rhythm	GO:0048518, GO:0042752, GO:0007623	positive regulation of biological process, regulation of circadian rhythm, circadian rhythm	17	17
3	GO:0051410	detoxification of nitrogen compound	GO:0098754, GO:1901698	detoxification, response to nitrogen compound	2	2
3	GO:0010232	vascular transport	GO:0006810, GO:0032501	transport, multicellular organismal process	26.16	28
3	GO:0060033	anatomical structure regression	GO:0009653, GO:0032502	anatomical structure morphogenesis, developmental process	13.68	18
3	GO:0051234	establishment of localization	GO:0051179	localization	7153.89	1873
3	GO:1904874	positive regulation of telomerase RNA localization to Cajal body	GO:0090671, GO:0048518, GO:1904872	telomerase RNA localization to Cajal body, positive regulation of biological process, regulation of telomerase RNA localization to Cajal body	13	13
3	GO:0007611	learning or memory	GO:0007610, GO:0050890	behavior, cognition	49.49	30
3	GO:0016049	cell growth	GO:0009987, GO:0040007	cellular process, growth	1574.3	655
3	GO:0061323	cell proliferation involved in heart morphogenesis	GO:0003007, GO:0008283	heart morphogenesis, cell proliferation	0.6	1
3	GO:0009893	positive regulation of metabolic process	GO:0019222, GO:0048518, GO:0008152	regulation of metabolic process, positive regulation of biological process, metabolic process	3870.38	877
3	GO:0016043	cellular component organization	GO:0071840, GO:0009987	cellular component organization or biogenesis, cellular process	10280.2	2721
3	GO:0033059	cellular pigmentation	GO:0009987, GO:0043473	cellular process, pigmentation	20.03	14
3	GO:1904181	positive regulation of membrane depolarization	GO:0048518, GO:0003254, GO:0051899	positive regulation of biological process, regulation of membrane depolarization, membrane depolarization	0.6	1
3	GO:1903664	regulation of asexual reproduction	GO:0019954, GO:0050789	asexual reproduction, regulation of biological process	0.72	2
3	GO:0051240	positive regulation of multicellular organismal process	GO:0051239, GO:0048518, GO:0032501	regulation of multicellular organismal process, positive regulation of biological process, multicellular organismal process	538.25	325
3	GO:0043901	negative regulation of multi-organism process	GO:0043900, GO:0048519, GO:0051704	regulation of multi-organism process, negative regulation of biological process, multi-organism process	27.49	55
3	GO:0019882	antigen processing and presentation	GO:0002376	immune system process	22.14	20
3	GO:0000075	cell cycle checkpoint	GO:0045786, GO:0009987	negative regulation of cell cycle, cellular process	70.27	54
3	GO:0007267	cell-cell signaling	GO:0007154, GO:0023052	cell communication, signaling	238.07	153
3	GO:0002440	production of molecular mediator of immune response	GO:0002376	immune system process	14.46	19
3	GO:0042752	regulation of circadian rhythm	GO:0007623, GO:0050789	circadian rhythm, regulation of biological process	100.8	69
3	GO:0035640	exploration behavior	GO:0007610	behavior	1	1
3	GO:0002532	production of molecular mediator involved in inflammatory response	GO:0006954, GO:0032501	inflammatory response, multicellular organismal process	0.6	1
3	GO:0009628	response to abiotic stimulus	GO:0050896	response to stimulus	6194.47	2355
3	GO:0036093	germ cell proliferation	GO:0007276, GO:0022414, GO:0008283	gamete generation, reproductive process, cell proliferation	6.56	5
3	GO:0007585	respiratory gaseous exchange	GO:0032501	multicellular organismal process	3.72	5
3	GO:0019954	asexual reproduction	GO:0000003	reproduction	10.06	18
3	GO:0051091	positive regulation of DNA-binding transcription factor activity	GO:0048518, GO:0044093, GO:0051090	positive regulation of biological process, positive regulation of molecular function, regulation of DNA-binding transcription factor activity	25	22
3	GO:0007586	digestion	GO:0032501	multicellular organismal process	4.7	10
3	GO:0050794	regulation of cellular process	GO:0009987, GO:0050789	cellular process, regulation of biological process	17934.5	3579
3	GO:0032504	multicellular organism reproduction	GO:0032501, GO:0000003	multicellular organismal process, reproduction	1437.63	502
3	GO:2000243	positive regulation of reproductive process	GO:0048518, GO:2000241, GO:0022414	positive regulation of biological process, regulation of reproductive process, reproductive process	85.2	142
3	GO:0044237	cellular metabolic process	GO:0008152, GO:0009987	metabolic process, cellular process	39665.3	6039
3	GO:0060468	prevention of polyspermy	GO:0060467, GO:0007343, GO:0022414	negative regulation of fertilization, egg activation, reproductive process	1.44	4
3	GO:0045927	positive regulation of growth	GO:0048518, GO:0040008, GO:0040007	positive regulation of biological process, regulation of growth, growth	131.95	87
3	GO:0006928	movement of cell or subcellular component	GO:0009987	cellular process	384.68	188
3	GO:0035212	cell competition in a multicellular organism	GO:0007275, GO:0040008, GO:0009987	multicellular organism development, regulation of growth, cellular process	1	1
3	GO:0007622	rhythmic behavior	GO:0048511, GO:0007610	rhythmic process, behavior	3.73	9
3	GO:0008284	positive regulation of cell proliferation	GO:0048522, GO:0042127, GO:0008283	positive regulation of cellular process, regulation of cell proliferation, cell proliferation	106.07	83
3	GO:0044764	multi-organism cellular process	GO:0009987, GO:0051704	cellular process, multi-organism process	94.56	72
3	GO:0007623	circadian rhythm	GO:0048511	rhythmic process	351.36	264
3	GO:0035736	cell proliferation involved in compound eye morphogenesis	GO:0001745, GO:0008283	compound eye morphogenesis, cell proliferation	1	1
3	GO:0044419	interspecies interaction between organisms	GO:0051704	multi-organism process	372.33	226
3	GO:0006955	immune response	GO:0002376, GO:0050896	immune system process, response to stimulus	1540.24	553
3	GO:0007568	aging	GO:0032502	developmental process	609.54	378
3	GO:0048585	negative regulation of response to stimulus	GO:0048519, GO:0050896, GO:0048583	negative regulation of biological process, response to stimulus, regulation of response to stimulus	933.56	461
3	GO:0001816	cytokine production	GO:0032501	multicellular organismal process	101.18	43
3	GO:0035172	hemocyte proliferation	GO:0002376, GO:0008283	immune system process, cell proliferation	3.6	5
3	GO:0022602	ovulation cycle process	GO:0048511, GO:0042698, GO:0022414	rhythmic process, ovulation cycle, reproductive process	1.2	2
3	GO:0032941	secretion by tissue	GO:0046903, GO:0032501	secretion, multicellular organismal process	0.36	1
3	GO:0007059	chromosome segregation	GO:0009987	cellular process	226.87	106
3	GO:0032196	transposition	GO:0009987	cellular process	9.96	12
3	GO:0060384	innervation	GO:0032501, GO:0021675	multicellular organismal process, nerve development	1	1
3	GO:0042303	molting cycle	GO:0032501	multicellular organismal process	44.26	31
3	GO:0009845	seed germination	GO:0090351, GO:0032501	seedling development, multicellular organismal process	412.6	283
3	GO:0007163	establishment or maintenance of cell polarity	GO:0009987	cellular process	164.7	101
3	GO:0008340	determination of adult lifespan	GO:0010259, GO:0032501	multicellular organism aging, multicellular organismal process	67	67
3	GO:0044087	regulation of cellular component biogenesis	GO:0044085, GO:0050789	cellular component biogenesis, regulation of biological process	315.38	184
3	GO:0031128	developmental induction	GO:0032502	developmental process	2.4	4
3	GO:0098727	maintenance of cell number	GO:0032502	developmental process	102.24	90
3	GO:0002262	myeloid cell homeostasis	GO:0002376, GO:0048872	immune system process, homeostasis of number of cells	27.4	33
3	GO:0007154	cell communication	GO:0009987	cellular process	6092.59	1988
3	GO:0045848	positive regulation of nitrogen utilization	GO:0019740, GO:0048518, GO:0006808	nitrogen utilization, positive regulation of biological process, regulation of nitrogen utilization	1	1
3	GO:0031503	protein-containing complex localization	GO:0051179	localization	126.58	69
3	GO:0030155	regulation of cell adhesion	GO:0007155, GO:0050789	cell adhesion, regulation of biological process	56.9	40
3	GO:0071704	organic substance metabolic process	GO:0008152	metabolic process	40146.6	6047
3	GO:0044706	multi-multicellular organism process	GO:0032501, GO:0051704	multicellular organismal process, multi-organism process	456.82	385
3	GO:0030431	sleep	GO:0032501	multicellular organismal process	14.36	14
3	GO:0002253	activation of immune response	GO:0002376, GO:0050778	immune system process, positive regulation of immune response	153.29	112
3	GO:0055046	microgametogenesis	GO:0009555, GO:0032501	pollen development, multicellular organismal process	50.4	36
3	GO:0030537	larval behavior	GO:0007610, GO:0032501	behavior, multicellular organismal process	1	1
3	GO:0048522	positive regulation of cellular process	GO:0048518, GO:0009987, GO:0050794	positive regulation of biological process, cellular process, regulation of cellular process	3783.35	1242
3	GO:0009056	catabolic process	GO:0008152	metabolic process	3971.1	1214
3	GO:0042440	pigment metabolic process	GO:0008152	metabolic process	376.02	264
3	GO:0008285	negative regulation of cell proliferation	GO:0048523, GO:0042127, GO:0008283	negative regulation of cellular process, regulation of cell proliferation, cell proliferation	128.08	112
3	GO:0021700	developmental maturation	GO:0032502	developmental process	204.82	392
3	GO:0008037	cell recognition	GO:0009987	cellular process	10.32	25
3	GO:0140029	exocytic process	GO:0006887, GO:0009987	exocytosis, cellular process	20.04	28
3	GO:0048583	regulation of response to stimulus	GO:0050896, GO:0050789	response to stimulus, regulation of biological process	4511.4	1168
3	GO:0022608	multicellular organism adhesion	GO:0022610, GO:0032501	biological adhesion, multicellular organismal process	0.72	2
3	GO:0035041	sperm chromatin decondensation	GO:0006325, GO:0022414, GO:0035039	chromatin organization, reproductive process, male pronucleus assembly	1	1
3	GO:0003006	developmental process involved in reproduction	GO:0022414, GO:0032502	reproductive process, developmental process	7411.31	2154
3	GO:1900048	positive regulation of hemostasis	GO:1900046, GO:0007599, GO:0048518	regulation of hemostasis, hemostasis, positive regulation of biological process	0.6	1
3	GO:0040040	thermosensory behavior	GO:0007610, GO:0009266	behavior, response to temperature stimulus	3	3
3	GO:0022412	cellular process involved in reproduction in multicellular organism	GO:0032504, GO:0009987, GO:0022414	multicellular organism reproduction, cellular process, reproductive process	590.07	221
3	GO:0051775	response to redox state	GO:0050896	response to stimulus	11.4	9
3	GO:1904950	negative regulation of establishment of protein localization	GO:0070201, GO:0048519, GO:0045184	regulation of establishment of protein localization, negative regulation of biological process, establishment of protein localization	5.56	22
3	GO:0061687	detoxification of inorganic compound	GO:0098754	detoxification	6	8
3	GO:0045785	positive regulation of cell adhesion	GO:0048518, GO:0007155, GO:0030155	positive regulation of biological process, cell adhesion, regulation of cell adhesion	23.76	28
3	GO:0042386	hemocyte differentiation	GO:0002376, GO:0030154	immune system process, cell differentiation	2.74	4
3	GO:0031343	positive regulation of cell killing	GO:0048518, GO:0001906, GO:0031341	positive regulation of biological process, cell killing, regulation of cell killing	0.72	2
3	GO:0019676	ammonia assimilation cycle	GO:0019740, GO:0006541, GO:0006536	nitrogen utilization, glutamine metabolic process, glutamate metabolic process	9	9
3	GO:0009791	post-embryonic development	GO:0007275, GO:0032501	multicellular organism development, multicellular organismal process	6442.13	2171
3	GO:0023051	regulation of signaling	GO:0023052, GO:0050789	signaling, regulation of biological process	1936.37	690
3	GO:0040017	positive regulation of locomotion	GO:0040011, GO:0048518, GO:0040012	locomotion, positive regulation of biological process, regulation of locomotion	10.14	21
3	GO:0030534	adult behavior	GO:0007610, GO:0032501	behavior, multicellular organismal process	51.4	31
3	GO:0001833	inner cell mass cell proliferation	GO:0001832, GO:0008283	blastocyst growth, cell proliferation	8	8
3	GO:0070341	fat cell proliferation	GO:0008283	cell proliferation	0.6	1
3	GO:0007017	microtubule-based process	GO:0009987	cellular process	680.73	274
3	GO:0007049	cell cycle	GO:0009987	cellular process	2295.46	606
3	GO:0007318	pole plasm protein localization	GO:0008104, GO:0022414, GO:0007315	protein localization, reproductive process, pole plasm assembly	1	1
3	GO:0051703	intraspecies interaction between organisms	GO:0051704	multi-organism process	30.12	49
3	GO:0007625	grooming behavior	GO:0007610	behavior	2	2
3	GO:0051094	positive regulation of developmental process	GO:0048518, GO:0050793, GO:0032502	positive regulation of biological process, regulation of developmental process, developmental process	592.22	325
3	GO:0065009	regulation of molecular function	GO:0065007	biological regulation	1065.71	425
3	GO:0033002	muscle cell proliferation	GO:0008283	cell proliferation	7.56	15
3	GO:0065008	regulation of biological quality	GO:0065007	biological regulation	3253.9	1411
3	GO:0034337	RNA folding	GO:0009987	cellular process	3	3
3	GO:0009566	fertilization	GO:0019953, GO:0022414	sexual reproduction, reproductive process	148.94	90
3	GO:0035264	multicellular organism growth	GO:0048589, GO:0032501	developmental growth, multicellular organismal process	65.2	37
3	GO:0007343	egg activation	GO:0001775, GO:0022414, GO:0007338	cell activation, reproductive process, single fertilization	1.44	4
3	GO:0030447	filamentous growth	GO:0040007	growth	102.97	45
3	GO:0000920	septum digestion after cytokinesis	GO:0009987, GO:0051301	cellular process, cell division	2	2
3	GO:0035073	pupariation	GO:0032501, GO:0035210	multicellular organismal process, prepupal development	1	1
3	GO:0051651	maintenance of location in cell	GO:0051641, GO:0009987, GO:0051235	cellular localization, cellular process, maintenance of location	22.89	29
3	GO:0007389	pattern specification process	GO:0007275, GO:0032501	multicellular organism development, multicellular organismal process	1225.43	475
3	GO:0009605	response to external stimulus	GO:0050896	response to stimulus	4052.27	1817
3	GO:0009856	pollination	GO:0022414, GO:0044706	reproductive process, multi-multicellular organism process	745.55	373
3	GO:0044111	development involved in symbiotic interaction	GO:0044403, GO:0032502, GO:0051704	symbiont process, developmental process, multi-organism process	1.73	8
3	GO:0060471	cortical granule exocytosis	GO:0017156, GO:0060468, GO:0022414	calcium ion regulated exocytosis, prevention of polyspermy, reproductive process	2.4	4
3	GO:1990748	cellular detoxification	GO:0098754, GO:0009987, GO:0097237	detoxification, cellular process, cellular response to toxic substance	29.33	39
3	GO:0043500	muscle adaptation	GO:0003012, GO:0050896	muscle system process, response to stimulus	4.74	17
3	GO:0033555	multicellular organismal response to stress	GO:0006950, GO:0032501	response to stress, multicellular organismal process	3.6	3
3	GO:0051321	meiotic cell cycle	GO:0007049, GO:0022414	cell cycle, reproductive process	489.17	208
3	GO:0044089	positive regulation of cellular component biogenesis	GO:0048518, GO:0044085, GO:0044087	positive regulation of biological process, cellular component biogenesis, regulation of cellular component biogenesis	78.85	89
3	GO:0043609	regulation of carbon utilization	GO:0050789, GO:0015976	regulation of biological process, carbon utilization	2	2
3	GO:0019725	cellular homeostasis	GO:0042592, GO:0009987	homeostatic process, cellular process	535.85	315
3	GO:0019827	stem cell population maintenance	GO:0098727, GO:0032501	maintenance of cell number, multicellular organismal process	168.4	88
3	GO:0043474	pigment metabolic process involved in pigmentation	GO:0043473, GO:0042440	pigmentation, pigment metabolic process	0.22	1
3	GO:0007272	ensheathment of neurons	GO:0009987, GO:0007399	cellular process, nervous system development	10.61	17
3	GO:0048087	positive regulation of developmental pigmentation	GO:0048518, GO:0048066, GO:0048070	positive regulation of biological process, developmental pigmentation, regulation of developmental pigmentation	3.6	6
3	GO:0035637	multicellular organismal signaling	GO:0023052, GO:0032501	signaling, multicellular organismal process	2.81	3
3	GO:0043934	sporulation	GO:0032502	developmental process	46.51	97
3	GO:0007155	cell adhesion	GO:0022610	biological adhesion	172.94	98
3	GO:0044406	adhesion of symbiont to host	GO:0022610, GO:0044403, GO:0051704	biological adhesion, symbiont process, multi-organism process	2	2
3	GO:0007638	mechanosensory behavior	GO:0009612, GO:0007610	response to mechanical stimulus, behavior	5	5
3	GO:0036166	phenotypic switching	GO:0009987	cellular process	6.2	5
3	GO:0001775	cell activation	GO:0009987	cellular process	16.95	38
3	GO:0042445	hormone metabolic process	GO:0008152, GO:0010817	metabolic process, regulation of hormone levels	515.16	321
3	GO:0010588	cotyledon vascular tissue pattern formation	GO:0010051, GO:0048826, GO:0022414	xylem and phloem pattern formation, cotyledon morphogenesis, reproductive process	68	68
3	GO:1903828	negative regulation of cellular protein localization	GO:1903827, GO:0048519, GO:0034613	regulation of cellular protein localization, negative regulation of biological process, cellular protein localization	9.29	20
3	GO:0051707	response to other organism	GO:0043207, GO:0051704	response to external biotic stimulus, multi-organism process	3482.68	1283
3	GO:0048532	anatomical structure arrangement	GO:0009653, GO:0032502	anatomical structure morphogenesis, developmental process	220.13	116
3	GO:0007635	chemosensory behavior	GO:0007610, GO:0042221	behavior, response to chemical	3	5
3	GO:0048589	developmental growth	GO:0032502, GO:0040007	developmental process, growth	2065.59	743
3	GO:0048066	developmental pigmentation	GO:0043473	pigmentation	45.54	28
3	GO:0090220	chromosome localization to nuclear envelope involved in homologous chromosome segregation	GO:0051303, GO:0022414, GO:0045143	establishment of chromosome localization, reproductive process, homologous chromosome segregation	0.43	2
3	GO:0043902	positive regulation of multi-organism process	GO:0048518, GO:0043900, GO:0051704	positive regulation of biological process, regulation of multi-organism process, multi-organism process	151.36	90
3	GO:0050795	regulation of behavior	GO:0007610, GO:0050789	behavior, regulation of biological process	3.31	5
3	GO:0010312	detoxification of zinc ion	GO:0098754, GO:1990359	detoxification, stress response to zinc ion	2	2
3	GO:0043433	negative regulation of DNA-binding transcription factor activity	GO:0048519, GO:0044092, GO:0051090	negative regulation of biological process, negative regulation of molecular function, regulation of DNA-binding transcription factor activity	27.76	25
3	GO:0042221	response to chemical	GO:0050896	response to stimulus	14383.7	2893
3	GO:0007626	locomotory behavior	GO:0007610	behavior	68.76	48
3	GO:0051663	oocyte nucleus localization involved in oocyte dorsal/ventral axis specification	GO:0022414, GO:0007310, GO:0051647	reproductive process, oocyte dorsal/ventral axis specification, nucleus localization	2.4	4
3	GO:0042698	ovulation cycle	GO:0048511, GO:0048609	rhythmic process, multicellular organismal reproductive process	0.72	2
3	GO:0043476	pigment accumulation	GO:0009605, GO:0043473	response to external stimulus, pigmentation	5.67	20
3	GO:0045730	respiratory burst	GO:0008152	metabolic process	18.16	13
3	GO:0019222	regulation of metabolic process	GO:0008152, GO:0050789	metabolic process, regulation of biological process	17711.3	2276
3	GO:0051674	localization of cell	GO:0051179	localization	139.78	111
3	GO:0003008	system process	GO:0032501	multicellular organismal process	219.81	189
3	GO:1903046	meiotic cell cycle process	GO:0022402, GO:0022414, GO:0051321	cell cycle process, reproductive process, meiotic cell cycle	410.51	193
3	GO:0048144	fibroblast proliferation	GO:0008283	cell proliferation	3.6	6
3	GO:0071722	detoxification of arsenic-containing substance	GO:0098754, GO:0046685	detoxification, response to arsenic-containing substance	4	4
3	GO:0014823	response to activity	GO:0050896	response to stimulus	1	1
3	GO:0051051	negative regulation of transport	GO:0051049, GO:0006810, GO:0048519	regulation of transport, transport, negative regulation of biological process	68.8	52
3	GO:0010014	meristem initiation	GO:0009933, GO:0032502	meristem structural organization, developmental process	62.92	46
3	GO:0032963	collagen metabolic process	GO:0008152	metabolic process	1.68	4
3	GO:0050817	coagulation	GO:0032501	multicellular organismal process	3.58	5
3	GO:0050793	regulation of developmental process	GO:0032502, GO:0050789	developmental process, regulation of biological process	4108.25	1186
3	GO:0060470	positive regulation of cytosolic calcium ion concentration involved in egg activation	GO:0007204, GO:0007343, GO:0022414	positive regulation of cytosolic calcium ion concentration, egg activation, reproductive process	2.4	4
3	GO:0045494	photoreceptor cell maintenance	GO:0032501, GO:0001895	multicellular organismal process, retina homeostasis	12	12
3	GO:0044281	small molecule metabolic process	GO:0008152	metabolic process	4488.69	1535
3	GO:0001503	ossification	GO:0032501	multicellular organismal process	63.4	40
3	GO:0019953	sexual reproduction	GO:0044703, GO:0000003	multi-organism reproductive process, reproduction	1015.52	461
3	GO:0048869	cellular developmental process	GO:0009987, GO:0032502	cellular process, developmental process	6167.07	1719
3	GO:0071554	cell wall organization or biogenesis	GO:0009987	cellular process	1172.32	430
3	GO:0048584	positive regulation of response to stimulus	GO:0048518, GO:0050896, GO:0048583	positive regulation of biological process, response to stimulus, regulation of response to stimulus	1283.14	475
3	GO:0051093	negative regulation of developmental process	GO:0048519, GO:0050793, GO:0032502	negative regulation of biological process, regulation of developmental process, developmental process	501.04	253
3	GO:0070661	leukocyte proliferation	GO:0008283	cell proliferation	4.8	14
3	GO:2000242	negative regulation of reproductive process	GO:0048519, GO:2000241, GO:0022414	negative regulation of biological process, regulation of reproductive process, reproductive process	137.78	83
3	GO:0006950	response to stress	GO:0050896	response to stimulus	9644.55	3064
3	GO:0070988	demethylation	GO:0008152	metabolic process	18.19	25
3	GO:0048609	multicellular organismal reproductive process	GO:0032504, GO:0022414	multicellular organism reproduction, reproductive process	1109.58	493
3	GO:0043900	regulation of multi-organism process	GO:0051704, GO:0050789	multi-organism process, regulation of biological process	614.58	280
3	GO:0045926	negative regulation of growth	GO:0040008, GO:0048519, GO:0040007	regulation of growth, negative regulation of biological process, growth	131.67	81
3	GO:1903829	positive regulation of cellular protein localization	GO:0048518, GO:1903827, GO:0034613	positive regulation of biological process, regulation of cellular protein localization, cellular protein localization	37.85	38
3	GO:0007631	feeding behavior	GO:0007610	behavior	15.75	11
3	GO:0040013	negative regulation of locomotion	GO:0040011, GO:0048519, GO:0040012	locomotion, negative regulation of biological process, regulation of locomotion	22.57	15
3	GO:0048573	photoperiodism, flowering	GO:0009648, GO:0010228, GO:0022414	photoperiodism, vegetative to reproductive phase transition of meristem, reproductive process	274.68	156
3	GO:0097006	regulation of plasma lipoprotein particle levels	GO:0050789	regulation of biological process	0.36	1
3	GO:0043335	protein unfolding	GO:0009987	cellular process	4	4
3	GO:0006949	syncytium formation	GO:0048646, GO:0009987	anatomical structure formation involved in morphogenesis, cellular process	31.54	24
3	GO:0030029	actin filament-based process	GO:0009987	cellular process	354.76	142
3	GO:1902579	multi-organism localization	GO:0051179, GO:0051704	localization, multi-organism process	3.97	12
3	GO:0030588	pseudocleavage	GO:0009790, GO:0032501	embryo development, multicellular organismal process	1.2	2
3	GO:0048070	regulation of developmental pigmentation	GO:0048066, GO:0050789	developmental pigmentation, regulation of biological process	12.88	10
3	GO:0071625	vocalization behavior	GO:0007610	behavior	5	5
3	GO:0009859	pollen hydration	GO:0006833, GO:0009875, GO:0022414	water transport, pollen-pistil interaction, reproductive process	4	4
3	GO:0022404	molting cycle process	GO:0032501, GO:0042303	multicellular organismal process, molting cycle	7.61	13
3	GO:0010022	meristem determinacy	GO:0010073, GO:0032501	meristem maintenance, multicellular organismal process	55.4	35
3	GO:0009561	megagametogenesis	GO:0009553, GO:0032501	embryo sac development, multicellular organismal process	115.04	89
3	GO:1905954	positive regulation of lipid localization	GO:1905952, GO:0048518, GO:0010876	regulation of lipid localization, positive regulation of biological process, lipid localization	3.19	6
3	GO:0016203	muscle attachment	GO:0060538, GO:0032501	skeletal muscle organ development, multicellular organismal process	8	8
3	GO:0035036	sperm-egg recognition	GO:0022414, GO:0009988, GO:0007338	reproductive process, cell-cell recognition, single fertilization	7.2	12
3	GO:0010073	meristem maintenance	GO:0048507, GO:0032501	meristem development, multicellular organismal process	392.68	211
3	GO:0000742	karyogamy involved in conjugation with cellular fusion	GO:0000741, GO:0022414, GO:0000747	karyogamy, reproductive process, conjugation with cellular fusion	2	2
3	GO:0048523	negative regulation of cellular process	GO:0009987, GO:0048519, GO:0050794	cellular process, negative regulation of biological process, regulation of cellular process	3509.26	1217
3	GO:0044703	multi-organism reproductive process	GO:0022414, GO:0051704	reproductive process, multi-organism process	1139.69	498
3	GO:0010118	stomatal movement	GO:0009987	cellular process	356.12	212
3	GO:0006457	protein folding	GO:0009987	cellular process	292.36	199
3	GO:1900046	regulation of hemostasis	GO:0007599, GO:0050878, GO:0050789	hemostasis, regulation of body fluid levels, regulation of biological process	0.36	1
3	GO:0097194	execution phase of apoptosis	GO:0009987, GO:0006915	cellular process, apoptotic process	1.08	5
3	GO:1990110	callus formation	GO:0032501, GO:0042060	multicellular organismal process, wound healing	2	2
3	GO:0007117	budding cell bud growth	GO:0007114, GO:0022414, GO:0040007	cell budding, reproductive process, growth	1.56	2
3	GO:0009875	pollen-pistil interaction	GO:0007154, GO:0022414, GO:0009856	cell communication, reproductive process, pollination	22.4	14
3	GO:0048497	maintenance of floral organ identity	GO:0090700, GO:0022414, GO:0048437	maintenance of plant organ identity, reproductive process, floral organ development	13	13
3	GO:0010183	pollen tube guidance	GO:0050918, GO:0022414, GO:0048868	positive chemotaxis, reproductive process, pollen tube development	63	63
3	GO:0090644	age-related resistance	GO:0045087, GO:0032502	innate immune response, developmental process	4.8	8
3	GO:0044238	primary metabolic process	GO:0008152	metabolic process	22104.8	5702
3	GO:0035046	pronuclear migration	GO:0007097, GO:0022414, GO:0007338	nuclear migration, reproductive process, single fertilization	1	1
3	GO:0048544	recognition of pollen	GO:0009875, GO:0008037, GO:0022414	pollen-pistil interaction, cell recognition, reproductive process	10	7
3	GO:0007571	age-dependent general metabolic decline	GO:0007568, GO:0032502	aging, developmental process	0.72	2
3	GO:0040008	regulation of growth	GO:0050789, GO:0040007	regulation of biological process, growth	945.51	396
3	GO:0023056	positive regulation of signaling	GO:0048518, GO:0023051, GO:0023052	positive regulation of biological process, regulation of signaling, signaling	589.62	284
3	GO:0072089	stem cell proliferation	GO:0008283	cell proliferation	63.08	35
3	GO:0050673	epithelial cell proliferation	GO:0008283	cell proliferation	33.28	19
3	GO:0048870	cell motility	GO:0040011, GO:0051674, GO:0006928	locomotion, localization of cell, movement of cell or subcellular component	232.97	111
3	GO:0009407	toxin catabolic process	GO:0098754, GO:0009404, GO:0044248	detoxification, toxin metabolic process, cellular catabolic process	8	8
3	GO:0035039	male pronucleus assembly	GO:0006997, GO:0070925, GO:0022414, GO:0007338	nucleus organization, organelle assembly, reproductive process, single fertilization	0.6	1
3	GO:0061351	neural precursor cell proliferation	GO:0008283	cell proliferation	33.48	33
3	GO:0006807	nitrogen compound metabolic process	GO:0008152	metabolic process	21586.8	5068
3	GO:0010069	zygote asymmetric cytokinesis in embryo sac	GO:0010070, GO:0009793, GO:0022414, GO:0000281	zygote asymmetric cell division, embryo development ending in seed dormancy, reproductive process, mitotic cytokinesis	8	8
3	GO:2000241	regulation of reproductive process	GO:0022414, GO:0050789	reproductive process, regulation of biological process	805.72	401
3	GO:0050879	multicellular organismal movement	GO:0032501	multicellular organismal process	35.66	59
3	GO:0043480	pigment accumulation in tissues	GO:0032501, GO:0043476	multicellular organismal process, pigment accumulation	5.76	16
3	GO:0007275	multicellular organism development	GO:0048856, GO:0032501	anatomical structure development, multicellular organismal process	16919.8	3587
3	GO:0051050	positive regulation of transport	GO:0048518, GO:0051049, GO:0006810	positive regulation of biological process, regulation of transport, transport	161.43	95
3	GO:0051235	maintenance of location	GO:0051179, GO:0065008	localization, regulation of biological quality	47.86	73
3	GO:0006808	regulation of nitrogen utilization	GO:0019740, GO:0050789	nitrogen utilization, regulation of biological process	10.6	10
3	GO:0042127	regulation of cell proliferation	GO:0050794, GO:0008283	regulation of cellular process, cell proliferation	385.45	229
3	GO:0061919	process utilizing autophagic mechanism	GO:0009987	cellular process	175.77	118
3	GO:0016458	gene silencing	GO:0010629, GO:0009987	negative regulation of gene expression, cellular process	569.85	203
3	GO:0048134	germ-line cyst formation	GO:0007281, GO:0022414, GO:0008283	germ cell development, reproductive process, cell proliferation	0.22	1
3	GO:0048646	anatomical structure formation involved in morphogenesis	GO:0009653, GO:0032502	anatomical structure morphogenesis, developmental process	978.76	510
3	GO:0051239	regulation of multicellular organismal process	GO:0032501, GO:0050789	multicellular organismal process, regulation of biological process	2953.42	1021
3	GO:0022402	cell cycle process	GO:0009987, GO:0007049	cellular process, cell cycle	1683.67	499
3	GO:0045321	leukocyte activation	GO:0001775, GO:0002376	cell activation, immune system process	25.24	33
3	GO:0140253	cell-cell fusion	GO:0009987	cellular process	9.62	25
3	GO:0009847	spore germination	GO:0032502	developmental process	10	10
3	GO:0048871	multicellular organismal homeostasis	GO:0042592, GO:0032501	homeostatic process, multicellular organismal process	17.75	41
3	GO:0080190	lateral growth	GO:0040007	growth	17.76	20
3	GO:0070085	glycosylation	GO:0008152	metabolic process	117.4	75
3	GO:0048359	mucilage metabolic process involved in seed coat development	GO:0010191, GO:0010214, GO:0022414	mucilage metabolic process, seed coat development, reproductive process	63.2	47
3	GO:0048771	tissue remodeling	GO:0032501	multicellular organismal process	4.06	4
3	GO:0001909	leukocyte mediated cytotoxicity	GO:0001906	cell killing	1.92	3
3	GO:0007566	embryo implantation	GO:0007275, GO:0007565, GO:0022414	multicellular organism development, female pregnancy, reproductive process	1	1
3	GO:0009838	abscission	GO:0007275, GO:0032502	multicellular organism development, developmental process	139.52	86
3	GO:0008219	cell death	GO:0009987	cellular process	1667.54	543
3	GO:1904951	positive regulation of establishment of protein localization	GO:0070201, GO:0048518, GO:0045184	regulation of establishment of protein localization, positive regulation of biological process, establishment of protein localization	24.81	43
3	GO:0002252	immune effector process	GO:0002376	immune system process	273.59	156
3	GO:0001763	morphogenesis of a branching structure	GO:0009653, GO:0032501	anatomical structure morphogenesis, multicellular organismal process	152.37	87
3	GO:0051816	acquisition of nutrients from other organism during symbiotic interaction	GO:0044403, GO:0051704	symbiont process, multi-organism process	1.73	8
3	GO:0071684	organism emergence from protective structure	GO:0032501	multicellular organismal process	6.96	8
3	GO:0023057	negative regulation of signaling	GO:0023051, GO:0023052, GO:0048519	regulation of signaling, signaling, negative regulation of biological process	319.82	276
3	GO:0052192	movement in environment of other organism involved in symbiotic interaction	GO:0040011, GO:0044403	locomotion, symbiont process	3.4	12
3	GO:0022406	membrane docking	GO:0009987	cellular process	20.03	36
3	GO:0042754	negative regulation of circadian rhythm	GO:0048519, GO:0042752, GO:0007623	negative regulation of biological process, regulation of circadian rhythm, circadian rhythm	5	5
3	GO:0032505	reproduction of a single-celled organism	GO:0000003	reproduction	14.2	25
3	GO:0098900	regulation of action potential	GO:0042391, GO:0050789, GO:0001508	regulation of membrane potential, regulation of biological process, action potential	2.28	2
3	GO:0051037	regulation of transcription involved in meiotic cell cycle	GO:0006355, GO:0022414, GO:0051321	regulation of transcription, DNA-templated, reproductive process, meiotic cell cycle	1.2	2
3	GO:0045103	intermediate filament-based process	GO:0009987	cellular process	2.45	8
3	GO:0035265	organ growth	GO:0048589, GO:0032501	developmental growth, multicellular organismal process	62.14	31
3	GO:0009607	response to biotic stimulus	GO:0050896	response to stimulus	2900.56	1309
3	GO:0002683	negative regulation of immune system process	GO:0002682, GO:0002376, GO:0048519	regulation of immune system process, immune system process, negative regulation of biological process	63.56	43
3	GO:0035187	hatching behavior	GO:0007610, GO:0032501, GO:0035188	behavior, multicellular organismal process, hatching	2	2
3	GO:0009892	negative regulation of metabolic process	GO:0019222, GO:0008152, GO:0048519	regulation of metabolic process, metabolic process, negative regulation of biological process	4042.63	946
3	GO:0042330	taxis	GO:0040011, GO:0009605	locomotion, response to external stimulus	90.59	110
3	GO:0033036	macromolecule localization	GO:0051179	localization	2488.65	884
3	GO:0044851	hair cycle phase	GO:0044848	biological phase	1.2	2
3	GO:0006903	vesicle targeting	GO:0016192, GO:0051650, GO:0009987	vesicle-mediated transport, establishment of vesicle localization, cellular process	26.82	14
3	GO:0019748	secondary metabolic process	GO:0008152	metabolic process	686.34	334
3	GO:0022413	reproductive process in single-celled organism	GO:0032505, GO:0022414	reproduction of a single-celled organism, reproductive process	13.99	23
3	GO:0009719	response to endogenous stimulus	GO:0050896	response to stimulus	5358.45	1771
3	GO:0034381	plasma lipoprotein particle clearance	GO:0032501, GO:0097006	multicellular organismal process, regulation of plasma lipoprotein particle levels	0.6	1
3	GO:0034260	negative regulation of GTPase activity	GO:0051346, GO:0048519, GO:0043087	negative regulation of hydrolase activity, negative regulation of biological process, regulation of GTPase activity	2	2
3	GO:0051716	cellular response to stimulus	GO:0009987, GO:0050896	cellular process, response to stimulus	9769.36	2554
3	GO:0044085	cellular component biogenesis	GO:0071840	cellular component organization or biogenesis	3133.8	1169
3	GO:0007300	ovarian nurse cell to oocyte transport	GO:0006810, GO:0022414, GO:0048477	transport, reproductive process, oogenesis	1.8	3
3	GO:1903665	negative regulation of asexual reproduction	GO:0019954, GO:0048519, GO:1903664	asexual reproduction, negative regulation of biological process, regulation of asexual reproduction	0.6	1
3	GO:0051301	cell division	GO:0009987	cellular process	737.06	402
3	GO:0009653	anatomical structure morphogenesis	GO:0048856, GO:0032502	anatomical structure development, developmental process	6492.49	1707
3	GO:0048856	anatomical structure development	GO:0032502	developmental process	25858.8	3887
3	GO:1904537	negative regulation of mitotic telomere tethering at nuclear periphery	GO:0044820, GO:0048519, GO:1904536	mitotic telomere tethering at nuclear periphery, negative regulation of biological process, regulation of mitotic telomere tethering at nuclear periphery	1	1
3	GO:0010162	seed dormancy process	GO:0010431, GO:0003006, GO:0022611, GO:0032501, GO:0048609	seed maturation, developmental process involved in reproduction, dormancy process, multicellular organismal process, multicellular organismal reproductive process	98.56	64
3	GO:0019098	reproductive behavior	GO:0007610, GO:0048609	behavior, multicellular organismal reproductive process	18.7	23
3	GO:0032940	secretion by cell	GO:0046903, GO:0009987	secretion, cellular process	281.94	141
3	GO:0032259	methylation	GO:0008152	metabolic process	510.8	240
3	GO:0002682	regulation of immune system process	GO:0002376, GO:0050789	immune system process, regulation of biological process	845.17	273
3	GO:0010496	intercellular transport	GO:0009987, GO:0006810	cellular process, transport	3	5
3	GO:0090130	tissue migration	GO:0032501	multicellular organismal process	9.4	18
3	GO:0061842	microtubule organizing center localization	GO:0051179	localization	2.4	4
3	GO:0032879	regulation of localization	GO:0051179, GO:0050789	localization, regulation of biological process	992.26	398
3	GO:0022611	dormancy process	GO:0032502	developmental process	59.86	66
3	GO:0055114	oxidation-reduction process	GO:0008152	metabolic process	1146.38	807
3	GO:0031987	locomotion involved in locomotory behavior	GO:0040011, GO:0007626	locomotion, locomotory behavior	6.6	6
3	GO:0071804	cellular potassium ion transport	GO:0006813, GO:0009987	potassium ion transport, cellular process	46.97	62
4	GO:0051640	organelle localization	GO:0051641	cellular localization	433.5	201
4	GO:0006884	cell volume homeostasis	GO:0019725, GO:0008361	cellular homeostasis, regulation of cell size	6	10
4	GO:0032410	negative regulation of transporter activity	GO:0032409, GO:0051051, GO:0044092	regulation of transporter activity, negative regulation of transport, negative regulation of molecular function	4.02	15
4	GO:0009911	positive regulation of flower development	GO:0009909, GO:2000243, GO:0009908, GO:0048582	regulation of flower development, positive regulation of reproductive process, flower development, positive regulation of post-embryonic development	111	111
4	GO:0009685	gibberellin metabolic process	GO:0019752, GO:0016101, GO:0042445	carboxylic acid metabolic process, diterpenoid metabolic process, hormone metabolic process	39.12	52
4	GO:0051354	negative regulation of oxidoreductase activity	GO:0043086, GO:0009892, GO:0051341	negative regulation of catalytic activity, negative regulation of metabolic process, regulation of oxidoreductase activity	15.2	11
4	GO:0034440	lipid oxidation	GO:0030258, GO:0055114	lipid modification, oxidation-reduction process	136.39	72
4	GO:0080060	integument development	GO:0003006, GO:0009888, GO:0048481	developmental process involved in reproduction, tissue development, plant ovule development	10	10
4	GO:0048137	spermatocyte division	GO:0022412, GO:0007283, GO:0051301	cellular process involved in reproduction in multicellular organism, spermatogenesis, cell division	2	2
4	GO:0043094	cellular metabolic compound salvage	GO:0044237	cellular metabolic process	137.31	83
4	GO:0002577	regulation of antigen processing and presentation	GO:0002682, GO:0019882	regulation of immune system process, antigen processing and presentation	1.44	4
4	GO:0032836	glomerular basement membrane development	GO:0048856, GO:0032835, GO:0030198	anatomical structure development, glomerulus development, extracellular matrix organization	2	2
4	GO:1900077	negative regulation of cellular response to insulin stimulus	GO:1900076, GO:0048523, GO:0048585, GO:0032869	regulation of cellular response to insulin stimulus, negative regulation of cellular process, negative regulation of response to stimulus, cellular response to insulin stimulus	1.2	2
4	GO:1902659	regulation of glucose mediated signaling pathway	GO:0009966, GO:0065008, GO:0010255	regulation of signal transduction, regulation of biological quality, glucose mediated signaling pathway	1.2	2
4	GO:0007565	female pregnancy	GO:0044703, GO:0044706	multi-organism reproductive process, multi-multicellular organism process	14.82	11
4	GO:0032835	glomerulus development	GO:0072006, GO:0048856	nephron development, anatomical structure development	1.72	4
4	GO:0090153	regulation of sphingolipid biosynthetic process	GO:0030148, GO:1905038, GO:0010556, GO:0031326, GO:0044087, GO:0046890, GO:0051171	sphingolipid biosynthetic process, regulation of membrane lipid metabolic process, regulation of macromolecule biosynthetic process, regulation of cellular biosynthetic process, regulation of cellular component biogenesis, regulation of lipid biosynthetic process, regulation of nitrogen compound metabolic process	7.92	6
4	GO:0045136	development of secondary sexual characteristics	GO:0003006	developmental process involved in reproduction	0.43	2
4	GO:0050891	multicellular organismal water homeostasis	GO:0030104, GO:0050878, GO:0048871	water homeostasis, regulation of body fluid levels, multicellular organismal homeostasis	4.36	4
4	GO:1904261	positive regulation of basement membrane assembly involved in embryonic body morphogenesis	GO:1903055, GO:0040019, GO:1904259, GO:2001197, GO:0044089	positive regulation of extracellular matrix organization, positive regulation of embryonic development, regulation of basement membrane assembly involved in embryonic body morphogenesis, basement membrane assembly involved in embryonic body morphogenesis, positive regulation of cellular component biogenesis	1	1
4	GO:0042078	germ-line stem cell division	GO:0007281, GO:0022412, GO:0017145	germ cell development, cellular process involved in reproduction in multicellular organism, stem cell division	6.08	5
4	GO:1903035	negative regulation of response to wounding	GO:0009611, GO:0048585, GO:1903034	response to wounding, negative regulation of response to stimulus, regulation of response to wounding	6.96	6
4	GO:0060467	negative regulation of fertilization	GO:2000242, GO:0080154, GO:0009566, GO:0043901	negative regulation of reproductive process, regulation of fertilization, fertilization, negative regulation of multi-organism process	0.86	4
4	GO:0010618	aerenchyma formation	GO:0048646	anatomical structure formation involved in morphogenesis	7	7
4	GO:0080181	lateral root branching	GO:0010102, GO:0001763	lateral root morphogenesis, morphogenesis of a branching structure	3	3
4	GO:0060252	positive regulation of glial cell proliferation	GO:0014009, GO:0060251, GO:0008284, GO:0014015	glial cell proliferation, regulation of glial cell proliferation, positive regulation of cell proliferation, positive regulation of gliogenesis	2	2
4	GO:0045682	regulation of epidermis development	GO:0008544, GO:0050793	epidermis development, regulation of developmental process	44.3	28
4	GO:0002831	regulation of response to biotic stimulus	GO:0009607, GO:0048583	response to biotic stimulus, regulation of response to stimulus	429.78	189
4	GO:2001228	regulation of response to gamma radiation	GO:0010332, GO:0048583	response to gamma radiation, regulation of response to stimulus	2.4	4
4	GO:0009414	response to water deprivation	GO:0009415, GO:0006950	response to water, response to stress	608.52	513
4	GO:0060259	regulation of feeding behavior	GO:0007631, GO:0050795	feeding behavior, regulation of behavior	0.72	2
4	GO:0070050	neuron cellular homeostasis	GO:0019725, GO:0060249	cellular homeostasis, anatomical structure homeostasis	2	2
4	GO:0071941	nitrogen cycle metabolic process	GO:0006807	nitrogen compound metabolic process	30.12	50
4	GO:0009888	tissue development	GO:0048856	anatomical structure development	3197.21	1209
4	GO:0002176	male germ cell proliferation	GO:0036093	germ cell proliferation	2.6	2
4	GO:2001057	reactive nitrogen species metabolic process	GO:0006807	nitrogen compound metabolic process	77.95	57
4	GO:0008356	asymmetric cell division	GO:0051301	cell division	76.89	61
4	GO:0031129	inductive cell-cell signaling	GO:0031128	developmental induction	3	3
4	GO:0043446	cellular alkane metabolic process	GO:0044237, GO:0071704	cellular metabolic process, organic substance metabolic process	3.6	6
4	GO:0060042	retina morphogenesis in camera-type eye	GO:0009653, GO:0060041, GO:0048593	anatomical structure morphogenesis, retina development in camera-type eye, camera-type eye morphogenesis	14.6	11
4	GO:0048630	skeletal muscle tissue growth	GO:0048589, GO:0007519	developmental growth, skeletal muscle tissue development	0.6	1
4	GO:0034754	cellular hormone metabolic process	GO:0044237, GO:0042445	cellular metabolic process, hormone metabolic process	67.2	43
4	GO:2000177	regulation of neural precursor cell proliferation	GO:0061351, GO:0042127	neural precursor cell proliferation, regulation of cell proliferation	22.32	15
4	GO:0009850	auxin metabolic process	GO:0044237, GO:0042445	cellular metabolic process, hormone metabolic process	179.88	102
4	GO:0007140	male meiotic nuclear division	GO:0022412, GO:0140013, GO:0048232	cellular process involved in reproduction in multicellular organism, meiotic nuclear division, male gamete generation	64.32	45
4	GO:0051656	establishment of organelle localization	GO:0051640, GO:0051234	organelle localization, establishment of localization	234.42	131
4	GO:0002263	cell activation involved in immune response	GO:0002252, GO:0001775, GO:0006955	immune effector process, cell activation, immune response	1	9
4	GO:0060324	face development	GO:0060322, GO:0048856	head development, anatomical structure development	4.6	4
4	GO:0090626	plant epidermis morphogenesis	GO:0009653, GO:0090558	anatomical structure morphogenesis, plant epidermis development	221.42	121
4	GO:0016441	posttranscriptional gene silencing	GO:0040029, GO:0010608, GO:0016458	regulation of gene expression, epigenetic, posttranscriptional regulation of gene expression, gene silencing	246.33	96
4	GO:0042133	neurotransmitter metabolic process	GO:0044237, GO:0001505	cellular metabolic process, regulation of neurotransmitter levels	53.11	54
4	GO:0071000	response to magnetism	GO:0009628	response to abiotic stimulus	5	5
4	GO:0048608	reproductive structure development	GO:0048856, GO:0003006, GO:0061458	anatomical structure development, developmental process involved in reproduction, reproductive system development	4984.34	1765
4	GO:0030259	lipid glycosylation	GO:0030258, GO:0070085	lipid modification, glycosylation	4	4
4	GO:1900190	regulation of single-species biofilm formation	GO:0044010, GO:0043900, GO:0050794	single-species biofilm formation, regulation of multi-organism process, regulation of cellular process	1.56	2
4	GO:0048149	behavioral response to ethanol	GO:0045471, GO:0030534	response to ethanol, adult behavior	8	8
4	GO:0048826	cotyledon morphogenesis	GO:0048825, GO:0048598, GO:0003006, GO:0009965, GO:0090698	cotyledon development, embryonic morphogenesis, developmental process involved in reproduction, leaf morphogenesis, post-embryonic plant morphogenesis	116.8	76
4	GO:1902448	positive regulation of shade avoidance	GO:0048584, GO:1902446, GO:0009641	positive regulation of response to stimulus, regulation of shade avoidance, shade avoidance	7	7
4	GO:0009826	unidimensional cell growth	GO:0016049, GO:0060560, GO:0000902	cell growth, developmental growth involved in morphogenesis, cell morphogenesis	745.44	441
4	GO:0017126	nucleologenesis	GO:0044085, GO:0007000	cellular component biogenesis, nucleolus organization	1	1
4	GO:2000604	negative regulation of secondary growth	GO:0045926, GO:2000603, GO:0080117	negative regulation of growth, regulation of secondary growth, secondary growth	3	3
4	GO:2001038	regulation of cellular response to drug	GO:0035690, GO:0050794, GO:2001023	cellular response to drug, regulation of cellular process, regulation of response to drug	28.56	47
4	GO:1905331	negative regulation of morphogenesis of an epithelium	GO:1905330, GO:0002009, GO:0051093	regulation of morphogenesis of an epithelium, morphogenesis of an epithelium, negative regulation of developmental process	0.6	1
4	GO:0099172	presynapse organization	GO:0050808, GO:0016043	synapse organization, cellular component organization	5.88	9
4	GO:0090141	positive regulation of mitochondrial fission	GO:0000266, GO:0010822, GO:0051094, GO:0090140	mitochondrial fission, positive regulation of mitochondrion organization, positive regulation of developmental process, regulation of mitochondrial fission	1	1
4	GO:0001525	angiogenesis	GO:0048646, GO:0048514	anatomical structure formation involved in morphogenesis, blood vessel morphogenesis	34	28
4	GO:0097438	exit from dormancy	GO:0022611	dormancy process	4.2	7
4	GO:0035295	tube development	GO:0048856, GO:0007275	anatomical structure development, multicellular organism development	394.54	177
4	GO:0021517	ventral spinal cord development	GO:0048856, GO:0021510	anatomical structure development, spinal cord development	5.2	4
4	GO:0009870	defense response signaling pathway, resistance gene-dependent	GO:0002218, GO:0007165	activation of innate immune response, signal transduction	16	16
4	GO:0044837	actomyosin contractile ring organization	GO:0061640, GO:0031032, GO:0022402, GO:0030866	cytoskeleton-dependent cytokinesis, actomyosin structure organization, cell cycle process, cortical actin cytoskeleton organization	12.3	14
4	GO:0033206	meiotic cytokinesis	GO:0061640, GO:1903046	cytoskeleton-dependent cytokinesis, meiotic cell cycle process	39.4	28
4	GO:0080092	regulation of pollen tube growth	GO:0051239, GO:0009860, GO:0051510, GO:0043900, GO:2000241, GO:0010769	regulation of multicellular organismal process, pollen tube growth, regulation of unidimensional cell growth, regulation of multi-organism process, regulation of reproductive process, regulation of cell morphogenesis involved in differentiation	22	22
4	GO:0002698	negative regulation of immune effector process	GO:0002252, GO:0002697, GO:0002683	immune effector process, regulation of immune effector process, negative regulation of immune system process	1.42	3
4	GO:0010811	positive regulation of cell-substrate adhesion	GO:0010810, GO:0045785, GO:0031589	regulation of cell-substrate adhesion, positive regulation of cell adhesion, cell-substrate adhesion	19.96	13
4	GO:0061337	cardiac conduction	GO:0008016, GO:0035637	regulation of heart contraction, multicellular organismal signaling	4.68	3
4	GO:0042161	lipoprotein oxidation	GO:0042160, GO:0055114	lipoprotein modification, oxidation-reduction process	0.36	1
4	GO:0010036	response to boron-containing substance	GO:0042221	response to chemical	7.16	5
4	GO:1900181	negative regulation of protein localization to nucleus	GO:1903828, GO:0034504, GO:1900180	negative regulation of cellular protein localization, protein localization to nucleus, regulation of protein localization to nucleus	6.6	6
4	GO:1900910	positive regulation of olefin metabolic process	GO:1900673, GO:1900908, GO:0009893	olefin metabolic process, regulation of olefin metabolic process, positive regulation of metabolic process	0.36	1
4	GO:0005975	carbohydrate metabolic process	GO:0071704, GO:0044238	organic substance metabolic process, primary metabolic process	2485.58	752
4	GO:0043933	protein-containing complex subunit organization	GO:0016043	cellular component organization	943.66	624
4	GO:0030279	negative regulation of ossification	GO:0001503, GO:0030278, GO:0051241	ossification, regulation of ossification, negative regulation of multicellular organismal process	1	1
4	GO:1901348	positive regulation of secondary cell wall biogenesis	GO:1903340, GO:2000652, GO:0044089, GO:0009834	positive regulation of cell wall organization or biogenesis, regulation of secondary cell wall biogenesis, positive regulation of cellular component biogenesis, plant-type secondary cell wall biogenesis	7	7
4	GO:0001881	receptor recycling	GO:0023051, GO:0043112	regulation of signaling, receptor metabolic process	4.2	3
4	GO:0006313	transposition, DNA-mediated	GO:0006310, GO:0032196	DNA recombination, transposition	1.8	3
4	GO:0008104	protein localization	GO:0033036	macromolecule localization	2183.05	696
4	GO:0009306	protein secretion	GO:0032940, GO:0002790, GO:0015031	secretion by cell, peptide secretion, protein transport	99.38	66
4	GO:0021589	cerebellum structural organization	GO:0021587, GO:0048532, GO:0021577	cerebellum morphogenesis, anatomical structure arrangement, hindbrain structural organization	2	2
4	GO:0048635	negative regulation of muscle organ development	GO:0051241, GO:0048634, GO:0007517, GO:0051093	negative regulation of multicellular organismal process, regulation of muscle organ development, muscle organ development, negative regulation of developmental process	1.3	10
4	GO:0022600	digestive system process	GO:0003008, GO:0007586	system process, digestion	6.84	9
4	GO:0032411	positive regulation of transporter activity	GO:0032409, GO:0051050, GO:0044093	regulation of transporter activity, positive regulation of transport, positive regulation of molecular function	9.58	9
4	GO:0090659	walking behavior	GO:0007626	locomotory behavior	1.8	3
4	GO:0006805	xenobiotic metabolic process	GO:0044237, GO:0071466	cellular metabolic process, cellular response to xenobiotic stimulus	4.2	3
4	GO:0009698	phenylpropanoid metabolic process	GO:0006725, GO:0019748, GO:1901360	cellular aromatic compound metabolic process, secondary metabolic process, organic cyclic compound metabolic process	202.27	147
4	GO:0007164	establishment of tissue polarity	GO:0009653	anatomical structure morphogenesis	58.38	34
4	GO:0022409	positive regulation of cell-cell adhesion	GO:0045785, GO:0098609, GO:0022407	positive regulation of cell adhesion, cell-cell adhesion, regulation of cell-cell adhesion	19.64	15
4	GO:0031496	positive regulation of mating type switching	GO:2000243, GO:0007533, GO:0031494, GO:0010455	positive regulation of reproductive process, mating type switching, regulation of mating type switching, positive regulation of cell fate commitment	1	1
4	GO:0048838	release of seed from dormancy	GO:0097438, GO:0010162	exit from dormancy, seed dormancy process	7	7
4	GO:0061077	chaperone-mediated protein folding	GO:0006457	protein folding	82.2	69
4	GO:0043939	negative regulation of sporulation	GO:0043937, GO:0043934, GO:0051093	regulation of sporulation, sporulation, negative regulation of developmental process	0.6	1
4	GO:0009560	embryo sac egg cell differentiation	GO:0003006, GO:0007292, GO:0022412, GO:0030154, GO:0009561	developmental process involved in reproduction, female gamete generation, cellular process involved in reproduction in multicellular organism, cell differentiation, megagametogenesis	4.2	3
4	GO:0043207	response to external biotic stimulus	GO:0009605, GO:0009607	response to external stimulus, response to biotic stimulus	2144.7	1283
4	GO:0032878	regulation of establishment or maintenance of cell polarity	GO:0007163, GO:0050794	establishment or maintenance of cell polarity, regulation of cellular process	8.4	14
4	GO:0016131	brassinosteroid metabolic process	GO:0016128, GO:0042445	phytosteroid metabolic process, hormone metabolic process	49.72	34
4	GO:0005996	monosaccharide metabolic process	GO:0044281, GO:0005975	small molecule metabolic process, carbohydrate metabolic process	279.94	176
4	GO:0007458	progression of morphogenetic furrow involved in compound eye morphogenesis	GO:0048856, GO:0001745	anatomical structure development, compound eye morphogenesis	1	1
4	GO:0007290	spermatid nucleus elongation	GO:0007289, GO:0006997, GO:0022412	spermatid nucleus differentiation, nucleus organization, cellular process involved in reproduction in multicellular organism	6	6
4	GO:0007552	metamorphosis	GO:0007275	multicellular organism development	131.28	63
4	GO:0060143	positive regulation of syncytium formation by plasma membrane fusion	GO:0051094, GO:0060142, GO:0000768, GO:0051130	positive regulation of developmental process, regulation of syncytium formation by plasma membrane fusion, syncytium formation by plasma membrane fusion, positive regulation of cellular component organization	0.6	1
4	GO:0021680	cerebellar Purkinje cell layer development	GO:0048856, GO:0021695	anatomical structure development, cerebellar cortex development	6.2	5
4	GO:2000469	negative regulation of peroxidase activity	GO:0048523, GO:0051354, GO:2000468, GO:0048585	negative regulation of cellular process, negative regulation of oxidoreductase activity, regulation of peroxidase activity, negative regulation of response to stimulus	3	3
4	GO:0048081	positive regulation of cuticle pigmentation	GO:0048079, GO:0051094, GO:0048087, GO:0051240, GO:0048067	regulation of cuticle pigmentation, positive regulation of developmental process, positive regulation of developmental pigmentation, positive regulation of multicellular organismal process, cuticle pigmentation	6	6
4	GO:0007293	germarium-derived egg chamber formation	GO:0048646, GO:0003006, GO:0048477	anatomical structure formation involved in morphogenesis, developmental process involved in reproduction, oogenesis	22.88	17
4	GO:0032258	protein localization by the Cvt pathway	GO:0061919, GO:0072665	process utilizing autophagic mechanism, protein localization to vacuole	3	3
4	GO:0050776	regulation of immune response	GO:0002682, GO:0006955, GO:0048583	regulation of immune system process, immune response, regulation of response to stimulus	616.94	217
4	GO:0048757	pigment granule maturation	GO:0050931, GO:0043482, GO:0021700	pigment cell differentiation, cellular pigment accumulation, developmental maturation	6.16	4
4	GO:0031138	negative regulation of conjugation with cellular fusion	GO:2000242, GO:0031137, GO:0031135, GO:0000747	negative regulation of reproductive process, regulation of conjugation with cellular fusion, negative regulation of conjugation, conjugation with cellular fusion	5.8	4
4	GO:0071588	hydrogen peroxide mediated signaling pathway	GO:0007165	signal transduction	5	5
4	GO:0051307	meiotic chromosome separation	GO:0051304, GO:0045132, GO:1903046	chromosome separation, meiotic chromosome segregation, meiotic cell cycle process	1.8	3
4	GO:1903748	negative regulation of establishment of protein localization to mitochondrion	GO:1903828, GO:0072655, GO:1903747, GO:1904950	negative regulation of cellular protein localization, establishment of protein localization to mitochondrion, regulation of establishment of protein localization to mitochondrion, negative regulation of establishment of protein localization	3	3
4	GO:0002377	immunoglobulin production	GO:0002440	production of molecular mediator of immune response	10.2	9
4	GO:0051270	regulation of cellular component movement	GO:0032879, GO:0050794, GO:0006928	regulation of localization, regulation of cellular process, movement of cell or subcellular component	24.39	41
4	GO:0007339	binding of sperm to zona pellucida	GO:0035036	sperm-egg recognition	12	12
4	GO:0007018	microtubule-based movement	GO:0007017, GO:0006928	microtubule-based process, movement of cell or subcellular component	46.57	39
4	GO:1902117	positive regulation of organelle assembly	GO:0010638, GO:1902115, GO:0070925, GO:0044089	positive regulation of organelle organization, regulation of organelle assembly, organelle assembly, positive regulation of cellular component biogenesis	2.76	5
4	GO:0043954	cellular component maintenance	GO:0016043	cellular component organization	5.64	9
4	GO:0007297	ovarian follicle cell migration	GO:0010631, GO:0022412, GO:0030707	epithelial cell migration, cellular process involved in reproduction in multicellular organism, ovarian follicle cell development	4.8	8
4	GO:0048731	system development	GO:0048856, GO:0007275	anatomical structure development, multicellular organism development	11467.6	2946
4	GO:1902458	positive regulation of stomatal opening	GO:0048522, GO:1990069, GO:1902456	positive regulation of cellular process, stomatal opening, regulation of stomatal opening	5	5
4	GO:0010469	regulation of signaling receptor activity	GO:0009966, GO:0065009	regulation of signal transduction, regulation of molecular function	2	2
4	GO:0051090	regulation of DNA-binding transcription factor activity	GO:0006355, GO:0065009	regulation of transcription, DNA-templated, regulation of molecular function	88.66	57
4	GO:0010191	mucilage metabolic process	GO:0044237	cellular metabolic process	103.92	120
4	GO:0060760	positive regulation of response to cytokine stimulus	GO:0048584, GO:0060759, GO:0034097	positive regulation of response to stimulus, regulation of response to cytokine stimulus, response to cytokine	0.72	2
4	GO:0036171	filamentous growth of a population of unicellular organisms in response to chemical stimulus	GO:0044182, GO:0042221	filamentous growth of a population of unicellular organisms, response to chemical	2.6	2
4	GO:0060759	regulation of response to cytokine stimulus	GO:0034097, GO:0048583	response to cytokine, regulation of response to stimulus	4.51	5
4	GO:1902742	apoptotic process involved in development	GO:0048856, GO:0006915	anatomical structure development, apoptotic process	1.2	2
4	GO:0060325	face morphogenesis	GO:0060324, GO:0009653, GO:0060323	face development, anatomical structure morphogenesis, head morphogenesis	1	1
4	GO:2000136	regulation of cell proliferation involved in heart morphogenesis	GO:2000826, GO:0042127, GO:0061323	regulation of heart morphogenesis, regulation of cell proliferation, cell proliferation involved in heart morphogenesis	0.6	1
4	GO:0007166	cell surface receptor signaling pathway	GO:0007165	signal transduction	641.43	395
4	GO:0050921	positive regulation of chemotaxis	GO:0006935, GO:0032103, GO:0050920, GO:0040017	chemotaxis, positive regulation of response to external stimulus, regulation of chemotaxis, positive regulation of locomotion	1.3	4
4	GO:0048138	germ-line cyst encapsulation	GO:0007276, GO:0048856, GO:0003006, GO:0016333	gamete generation, anatomical structure development, developmental process involved in reproduction, morphogenesis of follicular epithelium	0.96	2
4	GO:0030902	hindbrain development	GO:0048856, GO:0007420	anatomical structure development, brain development	41.1	31
4	GO:0070665	positive regulation of leukocyte proliferation	GO:0008284, GO:0070663, GO:0070661	positive regulation of cell proliferation, regulation of leukocyte proliferation, leukocyte proliferation	0.65	3
4	GO:0060148	positive regulation of posttranscriptional gene silencing	GO:0060147, GO:0048522, GO:0016441	regulation of posttranscriptional gene silencing, positive regulation of cellular process, posttranscriptional gene silencing	17.98	12
4	GO:0019516	lactate oxidation	GO:0055114, GO:0006089	oxidation-reduction process, lactate metabolic process	1	1
4	GO:0042592	homeostatic process	GO:0065008	regulation of biological quality	1467.06	608
4	GO:0055093	response to hyperoxia	GO:0006950, GO:0036296	response to stress, response to increased oxygen levels	1	1
4	GO:0007617	mating behavior	GO:0019098, GO:0007618	reproductive behavior, mating	13.16	8
4	GO:0034103	regulation of tissue remodeling	GO:0051239, GO:0048771	regulation of multicellular organismal process, tissue remodeling	1.56	2
4	GO:0044766	multi-organism transport	GO:0006810, GO:1902579	transport, multi-organism localization	6.61	12
4	GO:0090069	regulation of ribosome biogenesis	GO:0044087, GO:0042254	regulation of cellular component biogenesis, ribosome biogenesis	4.56	6
4	GO:0030448	hyphal growth	GO:0030447	filamentous growth	8	8
4	GO:0045787	positive regulation of cell cycle	GO:0051726, GO:0048522, GO:0007049	regulation of cell cycle, positive regulation of cellular process, cell cycle	131.33	75
4	GO:0050886	endocrine process	GO:0003008	system process	2.33	6
4	GO:0140013	meiotic nuclear division	GO:0000280, GO:1903046	nuclear division, meiotic cell cycle process	200.38	98
4	GO:0007023	post-chaperonin tubulin folding pathway	GO:0006457	protein folding	1	1
4	GO:0046843	dorsal appendage formation	GO:0007306, GO:0048646, GO:0003006	eggshell chorion assembly, anatomical structure formation involved in morphogenesis, developmental process involved in reproduction	2	2
4	GO:0030917	midbrain-hindbrain boundary development	GO:0048856, GO:0007420, GO:0021903	anatomical structure development, brain development, rostrocaudal neural tube patterning	0.6	1
4	GO:0030048	actin filament-based movement	GO:0030029, GO:0006928	actin filament-based process, movement of cell or subcellular component	22.42	18
4	GO:0035266	meristem growth	GO:0048589, GO:0048507	developmental growth, meristem development	246.12	123
4	GO:0007593	chitin-based cuticle sclerotization	GO:0022404, GO:0021700, GO:0007591	molting cycle process, developmental maturation, molting cycle, chitin-based cuticle	0.72	2
4	GO:0009755	hormone-mediated signaling pathway	GO:0007165, GO:0032870	signal transduction, cellular response to hormone stimulus	1611.07	790
4	GO:0000212	meiotic spindle organization	GO:0007051, GO:1903046	spindle organization, meiotic cell cycle process	21.27	14
4	GO:0035148	tube formation	GO:0035239, GO:0048646	tube morphogenesis, anatomical structure formation involved in morphogenesis	21.72	15
4	GO:0009593	detection of chemical stimulus	GO:0051606, GO:0042221	detection of stimulus, response to chemical	55.6	37
4	GO:0075136	response to host	GO:0051701, GO:0051707	interaction with host, response to other organism	2.45	28
4	GO:0031047	gene silencing by RNA	GO:0016458	gene silencing	293.59	130
4	GO:0031494	regulation of mating type switching	GO:0010453, GO:0007533, GO:2000241	regulation of cell fate commitment, mating type switching, regulation of reproductive process	0.6	1
4	GO:0010259	multicellular organism aging	GO:0007275, GO:0007568	multicellular organism development, aging	109.2	69
4	GO:0009647	skotomorphogenesis	GO:0009646, GO:0009791	response to absence of light, post-embryonic development	7	7
4	GO:0009863	salicylic acid mediated signaling pathway	GO:0071446, GO:0007165	cellular response to salicylic acid stimulus, signal transduction	170.8	121
4	GO:1900192	positive regulation of single-species biofilm formation	GO:0044010, GO:1900190, GO:0048522, GO:0043902	single-species biofilm formation, regulation of single-species biofilm formation, positive regulation of cellular process, positive regulation of multi-organism process	0.6	1
4	GO:0042048	olfactory behavior	GO:0007635	chemosensory behavior	5	5
4	GO:0008354	germ cell migration	GO:0016477, GO:0007276, GO:0022412	cell migration, gamete generation, cellular process involved in reproduction in multicellular organism	5.4	9
4	GO:1901600	strigolactone metabolic process	GO:0042445, GO:0006714, GO:1901334	hormone metabolic process, sesquiterpenoid metabolic process, lactone metabolic process	1.8	3
4	GO:2000146	negative regulation of cell motility	GO:0040013, GO:0051271, GO:2000145, GO:0048870	negative regulation of locomotion, negative regulation of cellular component movement, regulation of cell motility, cell motility	12.62	14
4	GO:2001039	negative regulation of cellular response to drug	GO:0035690, GO:2001038, GO:0048523, GO:2001024	cellular response to drug, regulation of cellular response to drug, negative regulation of cellular process, negative regulation of response to drug	1.01	4
4	GO:0098869	cellular oxidant detoxification	GO:1990748	cellular detoxification	45.29	33
4	GO:0032880	regulation of protein localization	GO:0008104, GO:0032879	protein localization, regulation of localization	205.11	103
4	GO:2000380	regulation of mesoderm development	GO:0007498, GO:0050793	mesoderm development, regulation of developmental process	0.36	1
4	GO:0071216	cellular response to biotic stimulus	GO:0051716, GO:0009607	cellular response to stimulus, response to biotic stimulus	73.89	44
4	GO:0002027	regulation of heart rate	GO:0008016, GO:0065008	regulation of heart contraction, regulation of biological quality	2.6	2
4	GO:0051776	detection of redox state	GO:0051775, GO:0009593	response to redox state, detection of chemical stimulus	1	1
4	GO:0030437	ascospore formation	GO:0043935, GO:0048468, GO:0022413	sexual sporulation resulting in formation of a cellular spore, cell development, reproductive process in single-celled organism	22.72	22
4	GO:0051341	regulation of oxidoreductase activity	GO:0019222, GO:0050790	regulation of metabolic process, regulation of catalytic activity	21.26	25
4	GO:0038034	signal transduction in absence of ligand	GO:0007165	signal transduction	9.72	12
4	GO:0006921	cellular component disassembly involved in execution phase of apoptosis	GO:0022411, GO:0097194	cellular component disassembly, execution phase of apoptosis	1.8	5
4	GO:1905623	positive regulation of leaf development	GO:0051094, GO:0048366, GO:0051240, GO:2000024	positive regulation of developmental process, leaf development, positive regulation of multicellular organismal process, regulation of leaf development	12	20
4	GO:0010941	regulation of cell death	GO:0008219, GO:0050794	cell death, regulation of cellular process	882.61	302
4	GO:0060411	cardiac septum morphogenesis	GO:0009653, GO:0003279, GO:0003206	anatomical structure morphogenesis, cardiac septum development, cardiac chamber morphogenesis	4.56	4
4	GO:0050865	regulation of cell activation	GO:0001775, GO:0050794	cell activation, regulation of cellular process	5.84	26
4	GO:0031348	negative regulation of defense response	GO:0006952, GO:0031347, GO:0048585	defense response, regulation of defense response, negative regulation of response to stimulus	130.92	93
4	GO:0032233	positive regulation of actin filament bundle assembly	GO:0051017, GO:1902905, GO:0032231, GO:0051495, GO:0044089	actin filament bundle assembly, positive regulation of supramolecular fiber organization, regulation of actin filament bundle assembly, positive regulation of cytoskeleton organization, positive regulation of cellular component biogenesis	0.6	1
4	GO:1900673	olefin metabolic process	GO:0071704	organic substance metabolic process	8.42	27
4	GO:1900150	regulation of defense response to fungus	GO:0032101, GO:0050832, GO:0031347, GO:0043900, GO:0002831	regulation of response to external stimulus, defense response to fungus, regulation of defense response, regulation of multi-organism process, regulation of response to biotic stimulus	76.8	75
4	GO:0032612	interleukin-1 production	GO:0001816	cytokine production	2.76	5
4	GO:0044091	membrane biogenesis	GO:0044085	cellular component biogenesis	0.36	1
4	GO:0010942	positive regulation of cell death	GO:0010941, GO:0008219, GO:0048522	regulation of cell death, cell death, positive regulation of cellular process	188.22	97
4	GO:1905476	negative regulation of protein localization to membrane	GO:1903828, GO:1905475, GO:0072657	negative regulation of cellular protein localization, regulation of protein localization to membrane, protein localization to membrane	3	5
4	GO:0051171	regulation of nitrogen compound metabolic process	GO:0019222, GO:0006807	regulation of metabolic process, nitrogen compound metabolic process	6467.56	1793
4	GO:0009629	response to gravity	GO:0009628	response to abiotic stimulus	260.56	136
4	GO:0048146	positive regulation of fibroblast proliferation	GO:0048144, GO:0008284, GO:0048145	fibroblast proliferation, positive regulation of cell proliferation, regulation of fibroblast proliferation	2	2
4	GO:0009606	tropism	GO:0009605	response to external stimulus	282.76	148
4	GO:0042089	cytokine biosynthetic process	GO:0001816, GO:0009059, GO:0042107	cytokine production, macromolecule biosynthetic process, cytokine metabolic process	0.72	2
4	GO:0008038	neuron recognition	GO:0048666, GO:0008037	neuron development, cell recognition	2.28	5
4	GO:0042755	eating behavior	GO:0007631	feeding behavior	4.92	7
4	GO:0060502	epithelial cell proliferation involved in lung morphogenesis	GO:0050673, GO:0060428, GO:0060425	epithelial cell proliferation, lung epithelium development, lung morphogenesis	0.6	1
4	GO:0042391	regulation of membrane potential	GO:0065008	regulation of biological quality	83.28	54
4	GO:0061343	cell adhesion involved in heart morphogenesis	GO:0003007, GO:0007155	heart morphogenesis, cell adhesion	1	1
4	GO:0048148	behavioral response to cocaine	GO:0042220, GO:0030534	response to cocaine, adult behavior	2	2
4	GO:0035287	head segmentation	GO:0060322, GO:0007350, GO:0007389	head development, blastoderm segmentation, pattern specification process	2.88	8
4	GO:1901420	negative regulation of response to alcohol	GO:1901419, GO:0097305, GO:0048585	regulation of response to alcohol, response to alcohol, negative regulation of response to stimulus	35.28	98
4	GO:0010604	positive regulation of macromolecule metabolic process	GO:0060255, GO:0043170, GO:0009893	regulation of macromolecule metabolic process, macromolecule metabolic process, positive regulation of metabolic process	2369.98	749
4	GO:0001887	selenium compound metabolic process	GO:0044237	cellular metabolic process	7	7
4	GO:0060043	regulation of cardiac muscle cell proliferation	GO:0060038, GO:0042127, GO:0055021	cardiac muscle cell proliferation, regulation of cell proliferation, regulation of cardiac muscle tissue growth	8.4	6
4	GO:1900743	positive regulation of filamentous growth of a population of unicellular organisms in response to pH	GO:0048584, GO:1900741, GO:1900430, GO:0036177	positive regulation of response to stimulus, regulation of filamentous growth of a population of unicellular organisms in response to pH, positive regulation of filamentous growth of a population of unicellular organisms, filamentous growth of a population of unicellular organisms in response to pH	8.4	6
4	GO:0022407	regulation of cell-cell adhesion	GO:0030155, GO:0098609	regulation of cell adhesion, cell-cell adhesion	11.91	16
4	GO:0061198	fungiform papilla formation	GO:0048646, GO:0061197	anatomical structure formation involved in morphogenesis, fungiform papilla morphogenesis	4	4
4	GO:0000909	sporocarp development involved in sexual reproduction	GO:0019953, GO:0030584	sexual reproduction, sporocarp development	4	4
4	GO:0009890	negative regulation of biosynthetic process	GO:0009892, GO:0009889, GO:0009058	negative regulation of metabolic process, regulation of biosynthetic process, biosynthetic process	1030.24	530
4	GO:0060395	SMAD protein signal transduction	GO:0007165, GO:0007178	signal transduction, transmembrane receptor protein serine/threonine kinase signaling pathway	2.6	2
4	GO:0036075	replacement ossification	GO:0001503	ossification	0.6	1
4	GO:2001137	positive regulation of endocytic recycling	GO:0032456, GO:0048522, GO:0032388, GO:2001135	endocytic recycling, positive regulation of cellular process, positive regulation of intracellular transport, regulation of endocytic recycling	1	1
4	GO:0048839	inner ear development	GO:0048856, GO:0043583	anatomical structure development, ear development	20.94	13
4	GO:1900239	regulation of phenotypic switching	GO:0036166, GO:0050794	phenotypic switching, regulation of cellular process	2	2
4	GO:0051985	negative regulation of chromosome segregation	GO:0007059, GO:0048523, GO:0051983	chromosome segregation, negative regulation of cellular process, regulation of chromosome segregation	3.69	14
4	GO:1902884	positive regulation of response to oxidative stress	GO:0048584, GO:1902882, GO:0006979	positive regulation of response to stimulus, regulation of response to oxidative stress, response to oxidative stress	29.85	19
4	GO:0071391	cellular response to estrogen stimulus	GO:0070887, GO:0043627	cellular response to chemical stimulus, response to estrogen	1	1
4	GO:0009581	detection of external stimulus	GO:0009605, GO:0051606	response to external stimulus, detection of stimulus	96.98	96
4	GO:0044248	cellular catabolic process	GO:0044237, GO:0009056	cellular metabolic process, catabolic process	2323.36	1078
4	GO:0048509	regulation of meristem development	GO:0048507, GO:0050793	meristem development, regulation of developmental process	401.2	250
4	GO:0090344	negative regulation of cell aging	GO:0007569, GO:0048523, GO:0090342, GO:0051093	cell aging, negative regulation of cellular process, regulation of cell aging, negative regulation of developmental process	2	2
4	GO:0042964	thioredoxin reduction	GO:0055114	oxidation-reduction process	3	3
4	GO:0080187	floral organ senescence	GO:0003006, GO:0090693, GO:0048437	developmental process involved in reproduction, plant organ senescence, floral organ development	3	3
4	GO:0071559	response to transforming growth factor beta	GO:0009719, GO:0070848	response to endogenous stimulus, response to growth factor	8.66	10
4	GO:0032892	positive regulation of organic acid transport	GO:0015849, GO:0051050, GO:0032890	organic acid transport, positive regulation of transport, regulation of organic acid transport	0.72	2
4	GO:0010017	red or far-red light signaling pathway	GO:0071489, GO:0007165	cellular response to red or far red light, signal transduction	168.6	114
4	GO:0031642	negative regulation of myelination	GO:0042552, GO:0048523, GO:0031645, GO:0031641, GO:0051961	myelination, negative regulation of cellular process, negative regulation of neurological system process, regulation of myelination, negative regulation of nervous system development	6	6
4	GO:0044036	cell wall macromolecule metabolic process	GO:0071554, GO:0044260	cell wall organization or biogenesis, cellular macromolecule metabolic process	69.61	126
4	GO:0018158	protein oxidation	GO:0055114, GO:0006464	oxidation-reduction process, cellular protein modification process	1.2	2
4	GO:0061511	centriole elongation	GO:0022402, GO:0007099	cell cycle process, centriole replication	0.6	1
4	GO:0009694	jasmonic acid metabolic process	GO:0032787, GO:0042445	monocarboxylic acid metabolic process, hormone metabolic process	90.48	60
4	GO:0007279	pole cell formation	GO:0003006, GO:0007277, GO:0007349	developmental process involved in reproduction, pole cell development, cellularization	2	2
4	GO:0010071	root meristem specification	GO:0003006, GO:0090421, GO:0048508, GO:0010015	developmental process involved in reproduction, embryonic meristem initiation, embryonic meristem development, root morphogenesis	16	16
4	GO:0001942	hair follicle development	GO:0022405, GO:0048856, GO:0098773	hair cycle process, anatomical structure development, skin epidermis development	14.52	9
4	GO:0007338	single fertilization	GO:0009566	fertilization	44.74	38
4	GO:0006091	generation of precursor metabolites and energy	GO:0044237	cellular metabolic process	836.9	389
4	GO:1905423	positive regulation of plant organ morphogenesis	GO:1905421, GO:1905392, GO:0051094, GO:0051240	regulation of plant organ morphogenesis, plant organ morphogenesis, positive regulation of developmental process, positive regulation of multicellular organismal process	12	6
4	GO:0016325	oocyte microtubule cytoskeleton organization	GO:0007308, GO:0022412, GO:0030951	oocyte construction, cellular process involved in reproduction in multicellular organism, establishment or maintenance of microtubule cytoskeleton polarity	20.2	13
4	GO:0061988	karyosome formation	GO:0007276, GO:0022412, GO:0070192, GO:0061982	gamete generation, cellular process involved in reproduction in multicellular organism, chromosome organization involved in meiotic cell cycle, meiosis I cell cycle process	1.2	2
4	GO:0007308	oocyte construction	GO:0003006, GO:0022412, GO:0048599, GO:0048469	developmental process involved in reproduction, cellular process involved in reproduction in multicellular organism, oocyte development, cell maturation	94.98	43
4	GO:0001675	acrosome assembly	GO:0070925, GO:0033363, GO:0007286, GO:0003006, GO:0010927, GO:0022412	organelle assembly, secretory granule organization, spermatid development, developmental process involved in reproduction, cellular component assembly involved in morphogenesis, cellular process involved in reproduction in multicellular organism	5	5
4	GO:0009582	detection of abiotic stimulus	GO:0051606, GO:0009628	detection of stimulus, response to abiotic stimulus	96.98	96
4	GO:1901421	positive regulation of response to alcohol	GO:0048584, GO:1901419, GO:0097305	positive regulation of response to stimulus, regulation of response to alcohol, response to alcohol	25.56	71
4	GO:0007294	germarium-derived oocyte fate determination	GO:0003006, GO:0022412, GO:0030716, GO:0030706	developmental process involved in reproduction, cellular process involved in reproduction in multicellular organism, oocyte fate determination, germarium-derived oocyte differentiation	7	7
4	GO:0002088	lens development in camera-type eye	GO:0048856, GO:0043010	anatomical structure development, camera-type eye development	7.76	5
4	GO:0061038	uterus morphogenesis	GO:0009887, GO:0003006, GO:0060065	animal organ morphogenesis, developmental process involved in reproduction, uterus development	1	1
4	GO:0002468	dendritic cell antigen processing and presentation	GO:0019882	antigen processing and presentation	2.4	4
4	GO:0007093	mitotic cell cycle checkpoint	GO:1903047, GO:0045930, GO:0000075	mitotic cell cycle process, negative regulation of mitotic cell cycle, cell cycle checkpoint	63.88	34
4	GO:0014834	skeletal muscle satellite cell maintenance involved in skeletal muscle regeneration	GO:0098727, GO:0043403	maintenance of cell number, skeletal muscle tissue regeneration	2	2
4	GO:0045597	positive regulation of cell differentiation	GO:0045595, GO:0051094, GO:0048522, GO:0030154	regulation of cell differentiation, positive regulation of developmental process, positive regulation of cellular process, cell differentiation	187.57	93
4	GO:0033313	meiotic cell cycle checkpoint	GO:1903046, GO:0000075	meiotic cell cycle process, cell cycle checkpoint	0.36	1
4	GO:0001666	response to hypoxia	GO:0006950, GO:0036293	response to stress, response to decreased oxygen levels	194.2	157
4	GO:1903573	negative regulation of response to endoplasmic reticulum stress	GO:1905897, GO:0034976, GO:0048523, GO:0048585	regulation of response to endoplasmic reticulum stress, response to endoplasmic reticulum stress, negative regulation of cellular process, negative regulation of response to stimulus	7.8	10
4	GO:0009942	longitudinal axis specification	GO:0003006, GO:0009793, GO:0000578	developmental process involved in reproduction, embryo development ending in seed dormancy, embryonic axis specification	48	48
4	GO:0045478	fusome organization	GO:0022412, GO:0006996	cellular process involved in reproduction in multicellular organism, organelle organization	0.6	1
4	GO:0046887	positive regulation of hormone secretion	GO:0046883, GO:0046879, GO:0023056, GO:0010647, GO:1903532	regulation of hormone secretion, hormone secretion, positive regulation of signaling, positive regulation of cell communication, positive regulation of secretion by cell	5.86	7
4	GO:1901360	organic cyclic compound metabolic process	GO:0071704	organic substance metabolic process	11792.2	3155
4	GO:0045694	regulation of embryo sac egg cell differentiation	GO:0009560, GO:0045595, GO:2000026, GO:0043900, GO:2000241	embryo sac egg cell differentiation, regulation of cell differentiation, regulation of multicellular organismal development, regulation of multi-organism process, regulation of reproductive process	2	2
4	GO:0009994	oocyte differentiation	GO:0003006, GO:0022412, GO:0030154, GO:0048477	developmental process involved in reproduction, cellular process involved in reproduction in multicellular organism, cell differentiation, oogenesis	39.14	47
4	GO:0048736	appendage development	GO:0048856, GO:0007275	anatomical structure development, multicellular organism development	33.75	51
4	GO:0042387	plasmatocyte differentiation	GO:0042386	hemocyte differentiation	1.56	2
4	GO:0008542	visual learning	GO:0007632, GO:0008306	visual behavior, associative learning	8	8
4	GO:0051983	regulation of chromosome segregation	GO:0007059, GO:0050794	chromosome segregation, regulation of cellular process	53.55	33
4	GO:2000145	regulation of cell motility	GO:0051270, GO:0040012, GO:0048870	regulation of cellular component movement, regulation of locomotion, cell motility	40.28	40
4	GO:0030436	asexual sporulation	GO:0019954, GO:0043934	asexual reproduction, sporulation	6.84	10
4	GO:0003002	regionalization	GO:0007389	pattern specification process	857.57	410
4	GO:0090342	regulation of cell aging	GO:0007569, GO:0050793, GO:0050794	cell aging, regulation of developmental process, regulation of cellular process	18.2	17
4	GO:0042067	establishment of ommatidial planar polarity	GO:0001736, GO:0007163, GO:0001745	establishment of planar polarity, establishment or maintenance of cell polarity, compound eye morphogenesis	5.6	5
4	GO:0009266	response to temperature stimulus	GO:0009628	response to abiotic stimulus	1304.94	730
4	GO:0044057	regulation of system process	GO:0051239, GO:0003008	regulation of multicellular organismal process, system process	29.58	36
4	GO:0072091	regulation of stem cell proliferation	GO:0072089, GO:0042127	stem cell proliferation, regulation of cell proliferation	7.92	11
4	GO:0009617	response to bacterium	GO:0051707	response to other organism	1176.8	647
4	GO:1905959	positive regulation of cellular response to alcohol	GO:1905957, GO:0048522, GO:1901421, GO:0097306	regulation of cellular response to alcohol, positive regulation of cellular process, positive regulation of response to alcohol, cellular response to alcohol	42.6	71
4	GO:0035188	hatching	GO:0071684, GO:0007275	organism emergence from protective structure, multicellular organism development	5.8	4
4	GO:0072411	signal transduction involved in meiotic cell cycle checkpoint	GO:0033313, GO:0072395, GO:1903046	meiotic cell cycle checkpoint, signal transduction involved in cell cycle checkpoint, meiotic cell cycle process	0.6	1
4	GO:0060560	developmental growth involved in morphogenesis	GO:0048589, GO:0009653	developmental growth, anatomical structure morphogenesis	1052.12	515
4	GO:0045184	establishment of protein localization	GO:0008104, GO:0051234	protein localization, establishment of localization	1354.87	560
4	GO:1901863	positive regulation of muscle tissue development	GO:1901861, GO:0060537, GO:0051094	regulation of muscle tissue development, muscle tissue development, positive regulation of developmental process	1.3	6
4	GO:0007596	blood coagulation	GO:0007599, GO:0042060, GO:0050817	hemostasis, wound healing, coagulation	5.96	5
4	GO:0048859	formation of anatomical boundary	GO:0048646	anatomical structure formation involved in morphogenesis	25.3	23
4	GO:0003205	cardiac chamber development	GO:0048856, GO:0007507	anatomical structure development, heart development	12.94	15
4	GO:0043181	vacuolar sequestering	GO:0051651	maintenance of location in cell	7.8	6
4	GO:0032506	cytokinetic process	GO:0000910, GO:0022402	cytokinesis, cell cycle process	92.39	85
4	GO:0003299	muscle hypertrophy in response to stress	GO:0014896, GO:0006950, GO:0043500	muscle hypertrophy, response to stress, muscle adaptation	1.2	2
4	GO:0032606	type I interferon production	GO:0001816	cytokine production	3.48	4
4	GO:0002418	immune response to tumor cell	GO:0002347, GO:0006955	response to tumor cell, immune response	0.72	2
4	GO:2000138	positive regulation of cell proliferation involved in heart morphogenesis	GO:2000136, GO:0110110, GO:0008284, GO:0061323	regulation of cell proliferation involved in heart morphogenesis, positive regulation of animal organ morphogenesis, positive regulation of cell proliferation, cell proliferation involved in heart morphogenesis	1	1
4	GO:0010497	plasmodesmata-mediated intercellular transport	GO:0010496	intercellular transport	5	5
4	GO:1901891	regulation of cell septum assembly	GO:0090529, GO:0032954, GO:0044087, GO:0051128	cell septum assembly, regulation of cytokinetic process, regulation of cellular component biogenesis, regulation of cellular component organization	1.44	4
4	GO:0009608	response to symbiont	GO:0051707	response to other organism	25.8	39
4	GO:0010256	endomembrane system organization	GO:0016043	cellular component organization	209.8	117
4	GO:0007098	centrosome cycle	GO:0022402, GO:0031023	cell cycle process, microtubule organizing center organization	55.61	31
4	GO:0022603	regulation of anatomical structure morphogenesis	GO:0009653, GO:0050793	anatomical structure morphogenesis, regulation of developmental process	464.97	251
4	GO:2001136	negative regulation of endocytic recycling	GO:0032456, GO:0048523, GO:2001135, GO:0032387	endocytic recycling, negative regulation of cellular process, regulation of endocytic recycling, negative regulation of intracellular transport	1	1
4	GO:0060669	embryonic placenta morphogenesis	GO:0001892, GO:0048598, GO:0003006	embryonic placenta development, embryonic morphogenesis, developmental process involved in reproduction	2	2
4	GO:0007114	cell budding	GO:0019954, GO:0032505, GO:0051301	asexual reproduction, reproduction of a single-celled organism, cell division	9.68	8
4	GO:0032602	chemokine production	GO:0001816	cytokine production	5.16	7
4	GO:0003013	circulatory system process	GO:0003008	system process	32.7	26
4	GO:0051173	positive regulation of nitrogen compound metabolic process	GO:0006807, GO:0009893, GO:0051171	nitrogen compound metabolic process, positive regulation of metabolic process, regulation of nitrogen compound metabolic process	1748.47	727
4	GO:0016477	cell migration	GO:0048870	cell motility	196.08	98
4	GO:0034975	protein folding in endoplasmic reticulum	GO:0006457	protein folding	5.2	4
4	GO:0040030	regulation of molecular function, epigenetic	GO:0065009	regulation of molecular function	2.4	4
4	GO:0061357	positive regulation of Wnt protein secretion	GO:0061355, GO:0061356, GO:0023056, GO:0010647, GO:0050714	Wnt protein secretion, regulation of Wnt protein secretion, positive regulation of signaling, positive regulation of cell communication, positive regulation of protein secretion	1	1
4	GO:0036473	cell death in response to oxidative stress	GO:0008219, GO:0034599	cell death, cellular response to oxidative stress	23.42	21
4	GO:0006984	ER-nucleus signaling pathway	GO:0007165	signal transduction	6.24	8
4	GO:2000603	regulation of secondary growth	GO:0040008, GO:0080117	regulation of growth, secondary growth	9.6	16
4	GO:0042026	protein refolding	GO:0006457	protein folding	17.6	17
4	GO:0032351	negative regulation of hormone metabolic process	GO:0032350, GO:0009892, GO:0042445	regulation of hormone metabolic process, negative regulation of metabolic process, hormone metabolic process	2.74	7
4	GO:1902581	multi-organism cellular localization	GO:0051641, GO:1902579	cellular localization, multi-organism localization	0.72	2
4	GO:0032352	positive regulation of hormone metabolic process	GO:0032350, GO:0042445, GO:0009893	regulation of hormone metabolic process, hormone metabolic process, positive regulation of metabolic process	45.84	33
4	GO:0061196	fungiform papilla development	GO:0043586, GO:0048856	tongue development, anatomical structure development	1.44	4
4	GO:0051782	negative regulation of cell division	GO:0048523, GO:0051302, GO:0051301	negative regulation of cellular process, regulation of cell division, cell division	3	3
4	GO:0061635	regulation of protein complex stability	GO:0065008	regulation of biological quality	3	3
4	GO:0070995	NADPH oxidation	GO:0055114, GO:0006739	oxidation-reduction process, NADP metabolic process	3	3
4	GO:0050920	regulation of chemotaxis	GO:0032101, GO:0006935, GO:0040012	regulation of response to external stimulus, chemotaxis, regulation of locomotion	0.78	4
4	GO:0097009	energy homeostasis	GO:0048871	multicellular organismal homeostasis	4	4
4	GO:0032204	regulation of telomere maintenance	GO:0000723, GO:0051052, GO:0065008, GO:0033044	telomere maintenance, regulation of DNA metabolic process, regulation of biological quality, regulation of chromosome organization	54.44	23
4	GO:0042699	follicle-stimulating hormone signaling pathway	GO:0022412, GO:0022602, GO:0001541, GO:0007186	cellular process involved in reproduction in multicellular organism, ovulation cycle process, ovarian follicle development, G protein-coupled receptor signaling pathway	1	1
4	GO:0075308	negative regulation of conidium formation	GO:0075306, GO:0043939, GO:0048315, GO:0010721, GO:1903665	regulation of conidium formation, negative regulation of sporulation, conidium formation, negative regulation of cell development, negative regulation of asexual reproduction	1	1
4	GO:0009991	response to extracellular stimulus	GO:0009605	response to external stimulus	554.81	305
4	GO:0048661	positive regulation of smooth muscle cell proliferation	GO:0048659, GO:0048660, GO:0008284	smooth muscle cell proliferation, regulation of smooth muscle cell proliferation, positive regulation of cell proliferation	6	6
4	GO:0019915	lipid storage	GO:0010876, GO:0051235	lipid localization, maintenance of location	42.96	33
4	GO:0009864	induced systemic resistance, jasmonic acid mediated signaling pathway	GO:0002218, GO:0002252, GO:0009682, GO:0009867	activation of innate immune response, immune effector process, induced systemic resistance, jasmonic acid mediated signaling pathway	31	31
4	GO:0009595	detection of biotic stimulus	GO:0051606, GO:0009607	detection of stimulus, response to biotic stimulus	11.95	15
4	GO:0007112	male meiosis cytokinesis	GO:0007140, GO:0022412, GO:0033206	male meiotic nuclear division, cellular process involved in reproduction in multicellular organism, meiotic cytokinesis	19	19
4	GO:0010847	regulation of chromatin assembly	GO:0031497, GO:0044087, GO:0001672	chromatin assembly, regulation of cellular component biogenesis, regulation of chromatin assembly or disassembly	5.4	6
4	GO:0097435	supramolecular fiber organization	GO:0016043	cellular component organization	293.37	210
4	GO:0019695	choline metabolic process	GO:0071704, GO:0097164, GO:0042133	organic substance metabolic process, ammonium ion metabolic process, neurotransmitter metabolic process	4.2	7
4	GO:0031538	negative regulation of anthocyanin metabolic process	GO:0046283, GO:0009892, GO:0031537	anthocyanin-containing compound metabolic process, negative regulation of metabolic process, regulation of anthocyanin metabolic process	1	1
4	GO:1903047	mitotic cell cycle process	GO:0022402, GO:0000278	cell cycle process, mitotic cell cycle	722.65	268
4	GO:0048640	negative regulation of developmental growth	GO:0045926, GO:0048589, GO:0048638, GO:0051093	negative regulation of growth, developmental growth, regulation of developmental growth, negative regulation of developmental process	18.22	26
4	GO:0032535	regulation of cellular component size	GO:0016043, GO:0090066	cellular component organization, regulation of anatomical structure size	84.53	110
4	GO:0006325	chromatin organization	GO:0051276, GO:0016043	chromosome organization, cellular component organization	1069.6	348
4	GO:0021766	hippocampus development	GO:0048856, GO:0021543, GO:0021761	anatomical structure development, pallium development, limbic system development	17.6	17
4	GO:0060263	regulation of respiratory burst	GO:0019222, GO:0045730	regulation of metabolic process, respiratory burst	1	1
4	GO:0080134	regulation of response to stress	GO:0006950, GO:0048583	response to stress, regulation of response to stimulus	1441.7	609
4	GO:0032943	mononuclear cell proliferation	GO:0070661	leukocyte proliferation	7.99	14
4	GO:0044283	small molecule biosynthetic process	GO:0044281, GO:0009058	small molecule metabolic process, biosynthetic process	1192.13	723
4	GO:0048576	positive regulation of short-day photoperiodism, flowering	GO:0048584, GO:2000243, GO:0048575, GO:0048582, GO:0048587	positive regulation of response to stimulus, positive regulation of reproductive process, short-day photoperiodism, flowering, positive regulation of post-embryonic development, regulation of short-day photoperiodism, flowering	1	1
4	GO:0043052	thermotaxis	GO:0042330, GO:0009266	taxis, response to temperature stimulus	2	2
4	GO:0006790	sulfur compound metabolic process	GO:0044237	cellular metabolic process	689.65	381
4	GO:0045830	positive regulation of isotype switching	GO:0051094, GO:0045190, GO:0002639, GO:0002891, GO:0045191, GO:0051240, GO:0050871, GO:0045911	positive regulation of developmental process, isotype switching, positive regulation of immunoglobulin production, positive regulation of immunoglobulin mediated immune response, regulation of isotype switching, positive regulation of multicellular organismal process, positive regulation of B cell activation, positive regulation of DNA recombination	4.2	3
4	GO:0015977	carbon fixation	GO:0071704	organic substance metabolic process	35.72	23
4	GO:0039528	cytoplasmic pattern recognition receptor signaling pathway in response to virus	GO:0002753, GO:0098586, GO:0051607, GO:0044764, GO:0001819	cytoplasmic pattern recognition receptor signaling pathway, cellular response to virus, defense response to virus, multi-organism cellular process, positive regulation of cytokine production	2.16	5
4	GO:1904259	regulation of basement membrane assembly involved in embryonic body morphogenesis	GO:0110011, GO:0022603, GO:0044087, GO:2001197, GO:0045995	regulation of basement membrane organization, regulation of anatomical structure morphogenesis, regulation of cellular component biogenesis, basement membrane assembly involved in embryonic body morphogenesis, regulation of embryonic development	0.6	1
4	GO:0060303	regulation of nucleosome density	GO:0065008, GO:0034728	regulation of biological quality, nucleosome organization	2	2
4	GO:0048281	inflorescence morphogenesis	GO:0010229, GO:0003006, GO:0010016, GO:0090698	inflorescence development, developmental process involved in reproduction, shoot system morphogenesis, post-embryonic plant morphogenesis	5	5
4	GO:0051231	spindle elongation	GO:0007017, GO:0022402, GO:0007051, GO:0098813	microtubule-based process, cell cycle process, spindle organization, nuclear chromosome segregation	2.76	4
4	GO:0048235	pollen sperm cell differentiation	GO:0003006, GO:0022412, GO:0055046, GO:0030154, GO:0048232	developmental process involved in reproduction, cellular process involved in reproduction in multicellular organism, microgametogenesis, cell differentiation, male gamete generation	23	23
4	GO:1901419	regulation of response to alcohol	GO:0097305, GO:0048583	response to alcohol, regulation of response to stimulus	92.3	155
4	GO:0045683	negative regulation of epidermis development	GO:0008544, GO:0045682, GO:0051093	epidermis development, regulation of epidermis development, negative regulation of developmental process	2.16	3
4	GO:0009812	flavonoid metabolic process	GO:0071704	organic substance metabolic process	392.32	160
4	GO:0015980	energy derivation by oxidation of organic compounds	GO:0006091, GO:0055114	generation of precursor metabolites and energy, oxidation-reduction process	214.73	183
4	GO:2001009	regulation of plant-type cell wall cellulose biosynthetic process	GO:0052324, GO:0044087, GO:2001006, GO:0010981, GO:0051128	plant-type cell wall cellulose biosynthetic process, regulation of cellular component biogenesis, regulation of cellulose biosynthetic process, regulation of cell wall macromolecule metabolic process, regulation of cellular component organization	4	4
4	GO:0042749	regulation of circadian sleep/wake cycle	GO:0051239, GO:0042745, GO:0042752, GO:0050795	regulation of multicellular organismal process, circadian sleep/wake cycle, regulation of circadian rhythm, regulation of behavior	0.6	1
4	GO:0006996	organelle organization	GO:0016043	cellular component organization	5012.02	1655
4	GO:0006730	one-carbon metabolic process	GO:0044237, GO:0044281	cellular metabolic process, small molecule metabolic process	35	26
4	GO:1902584	positive regulation of response to water deprivation	GO:0048584, GO:2000070, GO:0009414	positive regulation of response to stimulus, regulation of response to water deprivation, response to water deprivation	14	14
4	GO:0006342	chromatin silencing	GO:0045892, GO:0016458, GO:0045814, GO:0006325	negative regulation of transcription, DNA-templated, gene silencing, negative regulation of gene expression, epigenetic, chromatin organization	142	85
4	GO:0010228	vegetative to reproductive phase transition of meristem	GO:0003006, GO:0048608, GO:0009791	developmental process involved in reproduction, reproductive structure development, post-embryonic development	468.81	304
4	GO:0030278	regulation of ossification	GO:0051239, GO:0001503	regulation of multicellular organismal process, ossification	14.76	12
4	GO:0051078	meiotic nuclear envelope disassembly	GO:1903046, GO:0051081	meiotic cell cycle process, nuclear envelope disassembly	1	1
4	GO:0071166	ribonucleoprotein complex localization	GO:0051641	cellular localization	105.65	57
4	GO:0051130	positive regulation of cellular component organization	GO:0048522, GO:0016043, GO:0051128	positive regulation of cellular process, cellular component organization, regulation of cellular component organization	519.84	213
4	GO:0043935	sexual sporulation resulting in formation of a cellular spore	GO:0034293, GO:0030435, GO:1903046	sexual sporulation, sporulation resulting in formation of a cellular spore, meiotic cell cycle process	13.63	22
4	GO:0010214	seed coat development	GO:0048856, GO:0003006, GO:0048316	anatomical structure development, developmental process involved in reproduction, seed development	136.92	99
4	GO:0002760	positive regulation of antimicrobial humoral response	GO:0032103, GO:0019730, GO:0002833, GO:0002759, GO:0043902, GO:0002922	positive regulation of response to external stimulus, antimicrobial humoral response, positive regulation of response to biotic stimulus, regulation of antimicrobial humoral response, positive regulation of multi-organism process, positive regulation of humoral immune response	1.3	3
4	GO:0050818	regulation of coagulation	GO:0051239, GO:0050817	regulation of multicellular organismal process, coagulation	0.36	1
4	GO:0071495	cellular response to endogenous stimulus	GO:0009719	response to endogenous stimulus	2514.91	934
4	GO:0006081	cellular aldehyde metabolic process	GO:0044237, GO:0071704	cellular metabolic process, organic substance metabolic process	208.32	111
4	GO:0045168	cell-cell signaling involved in cell fate commitment	GO:0007267, GO:0045165	cell-cell signaling, cell fate commitment	21.6	36
4	GO:2001021	negative regulation of response to DNA damage stimulus	GO:0006974, GO:0048523, GO:2001020, GO:0048585	cellular response to DNA damage stimulus, negative regulation of cellular process, regulation of response to DNA damage stimulus, negative regulation of response to stimulus	25.62	17
4	GO:0090066	regulation of anatomical structure size	GO:0065008	regulation of biological quality	54.76	123
4	GO:0060258	negative regulation of filamentous growth	GO:0045926, GO:0030447, GO:0010570	negative regulation of growth, filamentous growth, regulation of filamentous growth	1.42	2
4	GO:0052173	response to defenses of other organism involved in symbiotic interaction	GO:0051707, GO:0044403	response to other organism, symbiont process	2.45	28
4	GO:0043502	regulation of muscle adaptation	GO:0043500, GO:0090257, GO:0048583	muscle adaptation, regulation of muscle system process, regulation of response to stimulus	6.7	15
4	GO:1900424	regulation of defense response to bacterium	GO:0032101, GO:0042742, GO:0031347, GO:0043900, GO:0002831	regulation of response to external stimulus, defense response to bacterium, regulation of defense response, regulation of multi-organism process, regulation of response to biotic stimulus	138.62	97
4	GO:0001562	response to protozoan	GO:0051707	response to other organism	3	5
4	GO:0060465	pharynx development	GO:0048856, GO:0048565	anatomical structure development, digestive tract development	5	5
4	GO:0045475	locomotor rhythm	GO:0007626, GO:0048512	locomotory behavior, circadian behavior	8	8
4	GO:0007186	G protein-coupled receptor signaling pathway	GO:0007165	signal transduction	39.3	28
4	GO:0048199	vesicle targeting, to, from or within Golgi	GO:0048193, GO:0006903	Golgi vesicle transport, vesicle targeting	21.36	12
4	GO:1904816	positive regulation of protein localization to chromosome, telomeric region	GO:1904814, GO:1903829, GO:0070198	regulation of protein localization to chromosome, telomeric region, positive regulation of cellular protein localization, protein localization to chromosome, telomeric region	6	10
4	GO:0006725	cellular aromatic compound metabolic process	GO:0044237	cellular metabolic process	11395.9	3044
4	GO:0010223	secondary shoot formation	GO:0001763, GO:0010346	morphogenesis of a branching structure, shoot axis formation	71.8	64
4	GO:0051409	response to nitrosative stress	GO:0006950	response to stress	3	3
4	GO:0010883	regulation of lipid storage	GO:1905952, GO:0019915, GO:0065008	regulation of lipid localization, lipid storage, regulation of biological quality	14.76	12
4	GO:0021537	telencephalon development	GO:0048856, GO:0030900	anatomical structure development, forebrain development	47.57	30
4	GO:0018991	oviposition	GO:0019098	reproductive behavior	17.4	15
4	GO:0110100	spindle pole body separation	GO:0022402, GO:0051300	cell cycle process, spindle pole body organization	0.36	1
4	GO:0070589	cellular component macromolecule biosynthetic process	GO:0044085, GO:0034645	cellular component biogenesis, cellular macromolecule biosynthetic process	23.72	60
4	GO:0009891	positive regulation of biosynthetic process	GO:0009889, GO:0009058, GO:0009893	regulation of biosynthetic process, biosynthetic process, positive regulation of metabolic process	884.25	548
4	GO:0042710	biofilm formation	GO:0044764	multi-organism cellular process	2.16	7
4	GO:0071669	plant-type cell wall organization or biogenesis	GO:0071554	cell wall organization or biogenesis	529.15	238
4	GO:0021577	hindbrain structural organization	GO:0021575, GO:0048532	hindbrain morphogenesis, anatomical structure arrangement	1.2	2
4	GO:0002250	adaptive immune response	GO:0006955	immune response	5.5	12
4	GO:0048832	specification of plant organ number	GO:0003002, GO:0050793	regionalization, regulation of developmental process	1.56	2
4	GO:1905477	positive regulation of protein localization to membrane	GO:1903829, GO:1905475, GO:0072657	positive regulation of cellular protein localization, regulation of protein localization to membrane, protein localization to membrane	1.92	4
4	GO:0043449	cellular alkene metabolic process	GO:0044237, GO:1900673	cellular metabolic process, olefin metabolic process	12.31	27
4	GO:0010198	synergid death	GO:0010623, GO:0003006, GO:0009856	programmed cell death involved in cell development, developmental process involved in reproduction, pollination	2	2
4	GO:0099177	regulation of trans-synaptic signaling	GO:0099537, GO:0010646, GO:0023051	trans-synaptic signaling, regulation of cell communication, regulation of signaling	30.27	27
4	GO:0048481	plant ovule development	GO:0099402, GO:0003006, GO:0035670	plant organ development, developmental process involved in reproduction, plant-type ovary development	119.2	112
4	GO:0032231	regulation of actin filament bundle assembly	GO:0051017, GO:0044087, GO:0110053	actin filament bundle assembly, regulation of cellular component biogenesis, regulation of actin filament organization	0.72	2
4	GO:0034330	cell junction organization	GO:0016043	cellular component organization	23.98	23
4	GO:0014855	striated muscle cell proliferation	GO:0033002	muscle cell proliferation	9	9
4	GO:0010233	phloem transport	GO:0010232	vascular transport	43.6	28
4	GO:0007412	axon target recognition	GO:0007154, GO:0007409	cell communication, axonogenesis	1	1
4	GO:0006914	autophagy	GO:0061919, GO:0044248	process utilizing autophagic mechanism, cellular catabolic process	289.95	117
4	GO:0051649	establishment of localization in cell	GO:0051641, GO:0051234	cellular localization, establishment of localization	1453.5	581
4	GO:0045610	regulation of hemocyte differentiation	GO:0051239, GO:0002682, GO:0045595, GO:0042386	regulation of multicellular organismal process, regulation of immune system process, regulation of cell differentiation, hemocyte differentiation	3.22	3
4	GO:0007281	germ cell development	GO:0007276, GO:0003006, GO:0022412, GO:0048468	gamete generation, developmental process involved in reproduction, cellular process involved in reproduction in multicellular organism, cell development	302.87	145
4	GO:0048469	cell maturation	GO:0048869, GO:0048468, GO:0021700	cellular developmental process, cell development, developmental maturation	176.33	226
4	GO:0050878	regulation of body fluid levels	GO:0065008	regulation of biological quality	8.24	13
4	GO:0009559	embryo sac central cell differentiation	GO:0030154, GO:0009561	cell differentiation, megagametogenesis	37.2	62
4	GO:0072593	reactive oxygen species metabolic process	GO:0044237	cellular metabolic process	276.02	168
4	GO:0002699	positive regulation of immune effector process	GO:0002252, GO:0002684, GO:0002697	immune effector process, positive regulation of immune system process, regulation of immune effector process	11.2	18
4	GO:0035152	regulation of tube architecture, open tracheal system	GO:0065008, GO:0007424	regulation of biological quality, open tracheal system development	7.8	11
4	GO:0043478	pigment accumulation in response to UV light	GO:0009411, GO:0043476	response to UV, pigment accumulation	5.76	16
4	GO:0045786	negative regulation of cell cycle	GO:0051726, GO:0048523, GO:0007049	regulation of cell cycle, negative regulation of cellular process, cell cycle	225.57	98
4	GO:0043482	cellular pigment accumulation	GO:0033059, GO:0051716, GO:0043476	cellular pigmentation, cellular response to stimulus, pigment accumulation	3.7	4
4	GO:0036303	lymph vessel morphogenesis	GO:0009653, GO:0001945	anatomical structure morphogenesis, lymph vessel development	0.6	1
4	GO:0019094	pole plasm mRNA localization	GO:0007316, GO:0060811	pole plasm RNA localization, intracellular mRNA localization involved in anterior/posterior axis specification	24.08	14
4	GO:0021575	hindbrain morphogenesis	GO:0009653, GO:0030902	anatomical structure morphogenesis, hindbrain development	0.72	2
4	GO:0051302	regulation of cell division	GO:0050794, GO:0051301	regulation of cellular process, cell division	142.94	95
4	GO:0040018	positive regulation of multicellular organism growth	GO:0048639, GO:0040014, GO:0035264, GO:0051240	positive regulation of developmental growth, regulation of multicellular organism growth, multicellular organism growth, positive regulation of multicellular organismal process	17	17
4	GO:1903532	positive regulation of secretion by cell	GO:0051047, GO:0032940, GO:0048522, GO:1903530	positive regulation of secretion, secretion by cell, positive regulation of cellular process, regulation of secretion by cell	25.53	33
4	GO:0010050	vegetative phase change	GO:0009791	post-embryonic development	49.4	44
4	GO:1900439	positive regulation of filamentous growth of a population of unicellular organisms in response to chemical stimulus	GO:0048584, GO:1900430, GO:1900437, GO:0036171	positive regulation of response to stimulus, positive regulation of filamentous growth of a population of unicellular organisms, regulation of filamentous growth of a population of unicellular organisms in response to chemical stimulus, filamentous growth of a population of unicellular organisms in response to chemical stimulus	1	1
4	GO:0061984	catabolite repression	GO:0031670, GO:0009892	cellular response to nutrient, negative regulation of metabolic process	2.66	5
4	GO:0006952	defense response	GO:0006950	response to stress	3517.43	1273
4	GO:0048655	anther wall tapetum morphogenesis	GO:0048654, GO:0003006, GO:0048658, GO:0090698	anther morphogenesis, developmental process involved in reproduction, anther wall tapetum development, post-embryonic plant morphogenesis	7.7	19
4	GO:1905328	plant septum development	GO:0048856	anatomical structure development	3	5
4	GO:0010992	ubiquitin recycling	GO:0019725	cellular homeostasis	3.6	3
4	GO:0090083	regulation of inclusion body assembly	GO:0070841, GO:0044087, GO:0051128	inclusion body assembly, regulation of cellular component biogenesis, regulation of cellular component organization	2.4	4
4	GO:0097164	ammonium ion metabolic process	GO:0006807	nitrogen compound metabolic process	110.92	61
4	GO:0009624	response to nematode	GO:0051707	response to other organism	137	137
4	GO:0097437	maintenance of dormancy	GO:0022611	dormancy process	22.56	37
4	GO:0044002	acquisition of nutrients from host	GO:0051701, GO:0051816	interaction with host, acquisition of nutrients from other organism during symbiotic interaction	2.88	8
4	GO:0007131	reciprocal meiotic recombination	GO:0035825, GO:0007127, GO:1903046	homologous recombination, meiosis I, meiotic cell cycle process	20.6	17
4	GO:0009887	animal organ morphogenesis	GO:0009653, GO:0048513	anatomical structure morphogenesis, animal organ development	415.18	202
4	GO:0009625	response to insect	GO:0051707	response to other organism	26	26
4	GO:0048444	floral organ morphogenesis	GO:0090697, GO:0003006, GO:0048437	post-embryonic plant organ morphogenesis, developmental process involved in reproduction, floral organ development	141.13	81
4	GO:0050803	regulation of synapse structure or activity	GO:0065008	regulation of biological quality	42.47	23
4	GO:0032388	positive regulation of intracellular transport	GO:0051050, GO:0032386, GO:0046907	positive regulation of transport, regulation of intracellular transport, intracellular transport	20.62	24
4	GO:0010075	regulation of meristem growth	GO:0010073, GO:0048509, GO:0048638, GO:0035266	meristem maintenance, regulation of meristem development, regulation of developmental growth, meristem growth	142.2	111
4	GO:0098725	symmetric cell division	GO:0051301	cell division	1	1
4	GO:0009880	embryonic pattern specification	GO:0009790, GO:0007389	embryo development, pattern specification process	228.8	114
4	GO:0010171	body morphogenesis	GO:0009653	anatomical structure morphogenesis	26.38	18
4	GO:0060810	intracellular mRNA localization involved in pattern specification process	GO:0008298, GO:0007389	intracellular mRNA localization, pattern specification process	26.67	18
4	GO:0045132	meiotic chromosome segregation	GO:0140013, GO:1903046, GO:0098813	meiotic nuclear division, meiotic cell cycle process, nuclear chromosome segregation	48.75	28
4	GO:0051298	centrosome duplication	GO:0007098, GO:0022402	centrosome cycle, cell cycle process	39.22	27
4	GO:0048079	regulation of cuticle pigmentation	GO:2000026, GO:0048070, GO:0048067	regulation of multicellular organismal development, regulation of developmental pigmentation, cuticle pigmentation	4.8	8
4	GO:0033601	positive regulation of mammary gland epithelial cell proliferation	GO:0033599, GO:0051094, GO:0033598, GO:0051240, GO:0050679	regulation of mammary gland epithelial cell proliferation, positive regulation of developmental process, mammary gland epithelial cell proliferation, positive regulation of multicellular organismal process, positive regulation of epithelial cell proliferation	1	1
4	GO:0032101	regulation of response to external stimulus	GO:0009605, GO:0048583	response to external stimulus, regulation of response to stimulus	459.85	206
4	GO:0010523	negative regulation of calcium ion transport into cytosol	GO:0060402, GO:0048523, GO:0051926, GO:0010522	calcium ion transport into cytosol, negative regulation of cellular process, negative regulation of calcium ion transport, regulation of calcium ion transport into cytosol	0.36	1
4	GO:0042493	response to drug	GO:0042221	response to chemical	1393.47	661
4	GO:0046950	cellular ketone body metabolic process	GO:0044237, GO:0044281	cellular metabolic process, small molecule metabolic process	1.8	3
4	GO:0021549	cerebellum development	GO:0048856, GO:0022037	anatomical structure development, metencephalon development	7.15	7
4	GO:0046697	decidualization	GO:0003006, GO:0009888, GO:0001893	developmental process involved in reproduction, tissue development, maternal placenta development	1	1
4	GO:1901381	positive regulation of potassium ion transmembrane transport	GO:1901379, GO:0071805, GO:0048522, GO:0043268, GO:1904064	regulation of potassium ion transmembrane transport, potassium ion transmembrane transport, positive regulation of cellular process, positive regulation of potassium ion transport, positive regulation of cation transmembrane transport	0.6	1
4	GO:0021538	epithalamus development	GO:0048856, GO:0021536	anatomical structure development, diencephalon development	0.6	1
4	GO:0070197	meiotic attachment of telomere to nuclear envelope	GO:0097240, GO:0044821, GO:1903046	chromosome attachment to the nuclear envelope, meiotic telomere tethering at nuclear periphery, meiotic cell cycle process	2	2
4	GO:0032620	interleukin-17 production	GO:0001816	cytokine production	0.36	1
4	GO:0009649	entrainment of circadian clock	GO:0009605, GO:0042752	response to external stimulus, regulation of circadian rhythm	25.4	20
4	GO:0045646	regulation of erythrocyte differentiation	GO:0045637, GO:0065008, GO:0030218	regulation of myeloid cell differentiation, regulation of biological quality, erythrocyte differentiation	7.2	9
4	GO:0003016	respiratory system process	GO:0003008, GO:0007585	system process, respiratory gaseous exchange	6.2	5
4	GO:0070344	regulation of fat cell proliferation	GO:0070341, GO:0042127	fat cell proliferation, regulation of cell proliferation	0.6	1
4	GO:0045023	G0 to G1 transition	GO:0022402	cell cycle process	0.6	1
4	GO:0030307	positive regulation of cell growth	GO:0001558, GO:0045927, GO:0048522, GO:0016049	regulation of cell growth, positive regulation of growth, positive regulation of cellular process, cell growth	30	24
4	GO:1902288	regulation of defense response to oomycetes	GO:0032101, GO:0002229, GO:0031347, GO:0043900, GO:0002831	regulation of response to external stimulus, defense response to oomycetes, regulation of defense response, regulation of multi-organism process, regulation of response to biotic stimulus	1.8	3
4	GO:0010810	regulation of cell-substrate adhesion	GO:0030155, GO:0031589	regulation of cell adhesion, cell-substrate adhesion	13.85	16
4	GO:1902188	positive regulation of viral release from host cell	GO:1903902, GO:0040017, GO:0019076, GO:1902186	positive regulation of viral life cycle, positive regulation of locomotion, viral release from host cell, regulation of viral release from host cell	2	2
4	GO:0044403	symbiont process	GO:0044419	interspecies interaction between organisms	199.79	188
4	GO:0048515	spermatid differentiation	GO:0003006, GO:0022412, GO:0030154, GO:0007283	developmental process involved in reproduction, cellular process involved in reproduction in multicellular organism, cell differentiation, spermatogenesis	67.08	35
4	GO:0009696	salicylic acid metabolic process	GO:0032787, GO:0042537, GO:0018958, GO:0042445, GO:0016999	monocarboxylic acid metabolic process, benzene-containing compound metabolic process, phenol-containing compound metabolic process, hormone metabolic process, antibiotic metabolic process	70.48	37
4	GO:1904018	positive regulation of vasculature development	GO:1901342, GO:0001944, GO:0051094, GO:0051240	regulation of vasculature development, vasculature development, positive regulation of developmental process, positive regulation of multicellular organismal process	1.8	3
4	GO:0009866	induced systemic resistance, ethylene mediated signaling pathway	GO:0002218, GO:0002252, GO:0009682, GO:0009873	activation of innate immune response, immune effector process, induced systemic resistance, ethylene-activated signaling pathway	2	2
4	GO:1905898	positive regulation of response to endoplasmic reticulum stress	GO:0048584, GO:1905897, GO:0034976, GO:0048522	positive regulation of response to stimulus, regulation of response to endoplasmic reticulum stress, response to endoplasmic reticulum stress, positive regulation of cellular process	8.64	12
4	GO:0014742	positive regulation of muscle hypertrophy	GO:0014896, GO:0014743, GO:0051240	muscle hypertrophy, regulation of muscle hypertrophy, positive regulation of multicellular organismal process	1.2	2
4	GO:1901698	response to nitrogen compound	GO:0042221	response to chemical	815.44	394
4	GO:0009967	positive regulation of signal transduction	GO:0048584, GO:0009966, GO:0007165, GO:0023056, GO:0010647	positive regulation of response to stimulus, regulation of signal transduction, signal transduction, positive regulation of signaling, positive regulation of cell communication	497.11	271
4	GO:1904250	positive regulation of age-related resistance	GO:0051094, GO:1904248, GO:0045089, GO:0090644	positive regulation of developmental process, regulation of age-related resistance, positive regulation of innate immune response, age-related resistance	8	8
4	GO:0048354	mucilage biosynthetic process involved in seed coat development	GO:0010192, GO:0048359	mucilage biosynthetic process, mucilage metabolic process involved in seed coat development	27	27
4	GO:0042180	cellular ketone metabolic process	GO:0044237, GO:0071704, GO:0044281	cellular metabolic process, organic substance metabolic process, small molecule metabolic process	275.56	183
4	GO:2000036	regulation of stem cell population maintenance	GO:0051239, GO:0019827, GO:0050793	regulation of multicellular organismal process, stem cell population maintenance, regulation of developmental process	10.8	9
4	GO:0090698	post-embryonic plant morphogenesis	GO:0009653	anatomical structure morphogenesis	725.32	373
4	GO:0021551	central nervous system morphogenesis	GO:0009653, GO:0007417	anatomical structure morphogenesis, central nervous system development	3	3
4	GO:0021587	cerebellum morphogenesis	GO:0021575, GO:0009653, GO:0021549	hindbrain morphogenesis, anatomical structure morphogenesis, cerebellum development	1.2	2
4	GO:0010119	regulation of stomatal movement	GO:0010118, GO:0050794	stomatal movement, regulation of cellular process	166	139
4	GO:0051305	chromosome movement towards spindle pole	GO:0051303, GO:0007018, GO:0022402, GO:0098813	establishment of chromosome localization, microtubule-based movement, cell cycle process, nuclear chromosome segregation	2.4	4
4	GO:0090288	negative regulation of cellular response to growth factor stimulus	GO:0048523, GO:0071363, GO:0090287, GO:0048585	negative regulation of cellular process, cellular response to growth factor stimulus, regulation of cellular response to growth factor stimulus, negative regulation of response to stimulus	12.24	9
4	GO:0051965	positive regulation of synapse assembly	GO:0051963, GO:0007416, GO:0051962, GO:0044089, GO:0051130	regulation of synapse assembly, synapse assembly, positive regulation of nervous system development, positive regulation of cellular component biogenesis, positive regulation of cellular component organization	10	7
4	GO:0072395	signal transduction involved in cell cycle checkpoint	GO:0035556, GO:0000075	intracellular signal transduction, cell cycle checkpoint	2.32	6
4	GO:1904417	positive regulation of xenophagy	GO:1904415, GO:0032103, GO:0098792, GO:0002833, GO:0031349, GO:0016239, GO:0043902	regulation of xenophagy, positive regulation of response to external stimulus, xenophagy, positive regulation of response to biotic stimulus, positive regulation of defense response, positive regulation of macroautophagy, positive regulation of multi-organism process	2	2
4	GO:2000325	regulation of nuclear receptor transcription coactivator activity	GO:0065009, GO:1903506	regulation of molecular function, regulation of nucleic acid-templated transcription	0.6	1
4	GO:0002165	instar larval or pupal development	GO:0007275, GO:0009791	multicellular organism development, post-embryonic development	97.23	77
4	GO:0062013	positive regulation of small molecule metabolic process	GO:0062012, GO:0044281, GO:0009893	regulation of small molecule metabolic process, small molecule metabolic process, positive regulation of metabolic process	19.26	52
4	GO:0080050	regulation of seed development	GO:2000241, GO:0048580, GO:0048316	regulation of reproductive process, regulation of post-embryonic development, seed development	41.78	56
4	GO:0110110	positive regulation of animal organ morphogenesis	GO:2000027, GO:0009887, GO:0051094, GO:0051240	regulation of animal organ morphogenesis, animal organ morphogenesis, positive regulation of developmental process, positive regulation of multicellular organismal process	1.8	3
4	GO:0046685	response to arsenic-containing substance	GO:0042221	response to chemical	24	21
4	GO:0014029	neural crest formation	GO:0043009, GO:0001837, GO:0048646	chordate embryonic development, epithelial to mesenchymal transition, anatomical structure formation involved in morphogenesis	0.6	1
4	GO:0050790	regulation of catalytic activity	GO:0065009	regulation of molecular function	654.04	301
4	GO:2001024	negative regulation of response to drug	GO:0042493, GO:0048585, GO:2001023	response to drug, negative regulation of response to stimulus, regulation of response to drug	0.6	4
4	GO:0050931	pigment cell differentiation	GO:0030154, GO:0048066	cell differentiation, developmental pigmentation	9.7	13
4	GO:0034059	response to anoxia	GO:0006950, GO:0036293	response to stress, response to decreased oxygen levels	20.2	19
4	GO:1905957	regulation of cellular response to alcohol	GO:1901419, GO:0050794, GO:0097306	regulation of response to alcohol, regulation of cellular process, cellular response to alcohol	153.84	155
4	GO:0036180	filamentous growth of a population of unicellular organisms in response to biotic stimulus	GO:0044182, GO:0009607	filamentous growth of a population of unicellular organisms, response to biotic stimulus	18.2	14
4	GO:0010376	stomatal complex formation	GO:0048646, GO:0010103	anatomical structure formation involved in morphogenesis, stomatal complex morphogenesis	3	3
4	GO:0007533	mating type switching	GO:0007531, GO:0022413	mating type determination, reproductive process in single-celled organism	0.6	1
4	GO:0051232	meiotic spindle elongation	GO:0051231, GO:0000212, GO:0045132, GO:1903046	spindle elongation, meiotic spindle organization, meiotic chromosome segregation, meiotic cell cycle process	2	2
4	GO:0002579	positive regulation of antigen processing and presentation	GO:0002684, GO:0002577, GO:0019882	positive regulation of immune system process, regulation of antigen processing and presentation, antigen processing and presentation	2.4	4
4	GO:0045104	intermediate filament cytoskeleton organization	GO:0007010, GO:0045103	cytoskeleton organization, intermediate filament-based process	4.08	8
4	GO:0007348	regulation of syncytial blastoderm mitotic cell cycle	GO:0035186, GO:0009794, GO:0022402	syncytial blastoderm mitotic cell cycle, regulation of mitotic cell cycle, embryonic, cell cycle process	1	1
4	GO:1901888	regulation of cell junction assembly	GO:0044087, GO:0051128, GO:0034329	regulation of cellular component biogenesis, regulation of cellular component organization, cell junction assembly	2.52	4
4	GO:0042998	positive regulation of Golgi to plasma membrane protein transport	GO:0051222, GO:0043001, GO:0048522, GO:1903078, GO:0042996	positive regulation of protein transport, Golgi to plasma membrane protein transport, positive regulation of cellular process, positive regulation of protein localization to plasma membrane, regulation of Golgi to plasma membrane protein transport	2	2
4	GO:0031647	regulation of protein stability	GO:0065008	regulation of biological quality	115.52	77
4	GO:0007124	pseudohyphal growth	GO:0016049, GO:0070783	cell growth, growth of unicellular organism as a thread of attached cells	8	8
4	GO:0034629	cellular protein-containing complex localization	GO:0031503, GO:0034613	protein-containing complex localization, cellular protein localization	3.12	6
4	GO:0022417	protein maturation by protein folding	GO:0006457, GO:0051604	protein folding, protein maturation	1	1
4	GO:0031137	regulation of conjugation with cellular fusion	GO:0046999, GO:2000241, GO:0000747	regulation of conjugation, regulation of reproductive process, conjugation with cellular fusion	4.27	7
4	GO:0018992	germ-line sex determination	GO:0007275, GO:0007530	multicellular organism development, sex determination	0.36	1
4	GO:0030030	cell projection organization	GO:0016043	cellular component organization	547.99	185
4	GO:0032201	telomere maintenance via semi-conservative replication	GO:0033260, GO:0019725, GO:0000723, GO:0022402	nuclear DNA replication, cellular homeostasis, telomere maintenance, cell cycle process	3	3
4	GO:0044786	cell cycle DNA replication	GO:0022402, GO:0006261	cell cycle process, DNA-dependent DNA replication	103.78	54
4	GO:0035010	encapsulation of foreign target	GO:0002252	immune effector process	2.6	2
4	GO:1901576	organic substance biosynthetic process	GO:0071704, GO:0009058	organic substance metabolic process, biosynthetic process	13110.3	3258
4	GO:0051129	negative regulation of cellular component organization	GO:0048523, GO:0016043, GO:0051128	negative regulation of cellular process, cellular component organization, regulation of cellular component organization	293.33	144
4	GO:0048534	hematopoietic or lymphoid organ development	GO:0048513, GO:0002520	animal organ development, immune system development	249	105
4	GO:0009567	double fertilization forming a zygote and endosperm	GO:0009566	fertilization	51.96	51
4	GO:0030589	pseudocleavage involved in syncytial blastoderm formation	GO:0001700, GO:0030588	embryonic development via the syncytial blastoderm, pseudocleavage	2	2
4	GO:0051814	movement in other organism involved in symbiotic interaction	GO:0052192	movement in environment of other organism involved in symbiotic interaction	4.75	9
4	GO:0090071	negative regulation of ribosome biogenesis	GO:0048523, GO:0090069, GO:0042254	negative regulation of cellular process, regulation of ribosome biogenesis, ribosome biogenesis	1	1
4	GO:0009756	carbohydrate mediated signaling	GO:0071322, GO:0007165	cellular response to carbohydrate stimulus, signal transduction	63	100
4	GO:0040015	negative regulation of multicellular organism growth	GO:0048640, GO:0040014, GO:0051241, GO:0035264	negative regulation of developmental growth, regulation of multicellular organism growth, negative regulation of multicellular organismal process, multicellular organism growth	1	1
4	GO:0071696	ectodermal placode development	GO:0048856	anatomical structure development	0.86	4
4	GO:1905393	plant organ formation	GO:0048646	anatomical structure formation involved in morphogenesis	411.05	250
4	GO:0080111	DNA demethylation	GO:0035510, GO:0044728, GO:0070988	DNA dealkylation, DNA methylation or demethylation, demethylation	4	4
4	GO:0019419	sulfate reduction	GO:0055114, GO:0006790	oxidation-reduction process, sulfur compound metabolic process	5.2	4
4	GO:0031324	negative regulation of cellular metabolic process	GO:0044237, GO:0031323, GO:0048523, GO:0009892	cellular metabolic process, regulation of cellular metabolic process, negative regulation of cellular process, negative regulation of metabolic process	2226.7	724
4	GO:0043062	extracellular structure organization	GO:0016043	cellular component organization	38.64	44
4	GO:0048658	anther wall tapetum development	GO:0048653, GO:0048856, GO:0003006	anther development, anatomical structure development, developmental process involved in reproduction	34.62	30
4	GO:0010632	regulation of epithelial cell migration	GO:0010631, GO:0051239, GO:0030334	epithelial cell migration, regulation of multicellular organismal process, regulation of cell migration	3.43	5
4	GO:0051447	negative regulation of meiotic cell cycle	GO:2000242, GO:0045786, GO:0051445, GO:0051321	negative regulation of reproductive process, negative regulation of cell cycle, regulation of meiotic cell cycle, meiotic cell cycle	3.43	3
4	GO:0051602	response to electrical stimulus	GO:0009628	response to abiotic stimulus	1	1
4	GO:0035206	regulation of hemocyte proliferation	GO:0051239, GO:0002682, GO:0042127, GO:0035172, GO:0050793	regulation of multicellular organismal process, regulation of immune system process, regulation of cell proliferation, hemocyte proliferation, regulation of developmental process	5.6	5
4	GO:2000648	positive regulation of stem cell proliferation	GO:0072089, GO:0008284, GO:0072091	stem cell proliferation, positive regulation of cell proliferation, regulation of stem cell proliferation	12	9
4	GO:0007118	budding cell apical bud growth	GO:0007117	budding cell bud growth	2.6	2
4	GO:0002366	leukocyte activation involved in immune response	GO:0045321, GO:0002263	leukocyte activation, cell activation involved in immune response	1.67	9
4	GO:0046649	lymphocyte activation	GO:0045321	leukocyte activation	37.27	33
4	GO:2001040	positive regulation of cellular response to drug	GO:0035690, GO:2001038, GO:0048522, GO:2001025	cellular response to drug, regulation of cellular response to drug, positive regulation of cellular process, positive regulation of response to drug	3.6	6
4	GO:0002757	immune response-activating signal transduction	GO:0002764, GO:0002253	immune response-regulating signaling pathway, activation of immune response	23.82	44
4	GO:1903749	positive regulation of establishment of protein localization to mitochondrion	GO:0072655, GO:1904951, GO:1903747, GO:1903829	establishment of protein localization to mitochondrion, positive regulation of establishment of protein localization, regulation of establishment of protein localization to mitochondrion, positive regulation of cellular protein localization	4.2	7
4	GO:0000769	syncytium formation by mitosis without cytokinesis	GO:0006949	syncytium formation	2	2
4	GO:0019757	glycosinolate metabolic process	GO:1901564, GO:0019748, GO:0016143, GO:0043436	organonitrogen compound metabolic process, secondary metabolic process, S-glycoside metabolic process, oxoacid metabolic process	84.58	98
4	GO:0007051	spindle organization	GO:0000226, GO:0022402	microtubule cytoskeleton organization, cell cycle process	128.46	64
4	GO:0045141	meiotic telomere clustering	GO:0090220, GO:0034397, GO:0070192	chromosome localization to nuclear envelope involved in homologous chromosome segregation, telomere localization, chromosome organization involved in meiotic cell cycle	0.72	2
4	GO:1902186	regulation of viral release from host cell	GO:1903900, GO:0040012, GO:0019076	regulation of viral life cycle, regulation of locomotion, viral release from host cell	1.2	2
4	GO:0007584	response to nutrient	GO:0042221, GO:0031667	response to chemical, response to nutrient levels	108.55	63
4	GO:0033750	ribosome localization	GO:0051640, GO:0008104, GO:0031503	organelle localization, protein localization, protein-containing complex localization	12.36	14
4	GO:0007309	oocyte axis specification	GO:0007308, GO:0009798, GO:0003006	oocyte construction, axis specification, developmental process involved in reproduction	73.64	42
4	GO:0048579	negative regulation of long-day photoperiodism, flowering	GO:2000242, GO:0048586, GO:0048585, GO:0048574, GO:0048581	negative regulation of reproductive process, regulation of long-day photoperiodism, flowering, negative regulation of response to stimulus, long-day photoperiodism, flowering, negative regulation of post-embryonic development	25	25
4	GO:1902115	regulation of organelle assembly	GO:0070925, GO:0044087, GO:0033043	organelle assembly, regulation of cellular component biogenesis, regulation of organelle organization	50.69	30
4	GO:0044255	cellular lipid metabolic process	GO:0044237, GO:0006629	cellular metabolic process, lipid metabolic process	1905.21	696
4	GO:0006887	exocytosis	GO:0016192, GO:0032940	vesicle-mediated transport, secretion by cell	111.83	64
4	GO:0051186	cofactor metabolic process	GO:0044237	cellular metabolic process	930.98	530
4	GO:0099500	vesicle fusion to plasma membrane	GO:0006906, GO:0140029	vesicle fusion, exocytic process	1.2	2
4	GO:0043058	regulation of backward locomotion	GO:0040012, GO:0043057	regulation of locomotion, backward locomotion	3	3
4	GO:0001913	T cell mediated cytotoxicity	GO:0001909, GO:0002456	leukocyte mediated cytotoxicity, T cell mediated immunity	2.6	2
4	GO:0014888	striated muscle adaptation	GO:0043500	muscle adaptation	0.72	2
4	GO:0051128	regulation of cellular component organization	GO:0016043, GO:0050794	cellular component organization, regulation of cellular process	1904.07	621
4	GO:1900909	negative regulation of olefin metabolic process	GO:1900673, GO:1900908, GO:0009892	olefin metabolic process, regulation of olefin metabolic process, negative regulation of metabolic process	1.08	3
4	GO:0045165	cell fate commitment	GO:0048869, GO:0030154	cellular developmental process, cell differentiation	275.63	158
4	GO:0097354	prenylation	GO:0044237	cellular metabolic process	1.66	4
4	GO:0046620	regulation of organ growth	GO:0051239, GO:0048638, GO:0035265	regulation of multicellular organismal process, regulation of developmental growth, organ growth	38.31	23
4	GO:0043479	pigment accumulation in tissues in response to UV light	GO:0043480, GO:0043478	pigment accumulation in tissues, pigment accumulation in response to UV light	9.6	16
4	GO:2000468	regulation of peroxidase activity	GO:0051341, GO:0050794, GO:0048583	regulation of oxidoreductase activity, regulation of cellular process, regulation of response to stimulus	2.88	6
4	GO:0061061	muscle structure development	GO:0048856	anatomical structure development	213.04	95
4	GO:0046999	regulation of conjugation	GO:0043900, GO:0000746, GO:0050794	regulation of multi-organism process, conjugation, regulation of cellular process	2.56	7
4	GO:0002562	somatic diversification of immune receptors via germline recombination within a single locus	GO:0002200, GO:0016444	somatic diversification of immune receptors, somatic cell DNA recombination	13.22	8
4	GO:1900076	regulation of cellular response to insulin stimulus	GO:0050794, GO:0032869, GO:0048583	regulation of cellular process, cellular response to insulin stimulus, regulation of response to stimulus	0.72	2
4	GO:0042395	ecdysis, collagen and cuticulin-based cuticle	GO:0022404, GO:0018996	molting cycle process, molting cycle, collagen and cuticulin-based cuticle	2	2
4	GO:0010440	stomatal lineage progression	GO:0048869, GO:0010374	cellular developmental process, stomatal complex development	24.4	16
4	GO:0051172	negative regulation of nitrogen compound metabolic process	GO:0006807, GO:0009892, GO:0051171	nitrogen compound metabolic process, negative regulation of metabolic process, regulation of nitrogen compound metabolic process	1537.58	657
4	GO:0007569	cell aging	GO:0048869, GO:0007568	cellular developmental process, aging	78.86	49
4	GO:0010481	epidermal cell division	GO:0051301	cell division	2.4	4
4	GO:0010031	circumnutation	GO:0050879	multicellular organismal movement	56	56
4	GO:0009968	negative regulation of signal transduction	GO:0009966, GO:0010648, GO:0007165, GO:0023057, GO:0048585	regulation of signal transduction, negative regulation of cell communication, signal transduction, negative regulation of signaling, negative regulation of response to stimulus	524.08	270
4	GO:0071805	potassium ion transmembrane transport	GO:0098662, GO:0071804	inorganic cation transmembrane transport, cellular potassium ion transport	78.28	62
4	GO:1900245	positive regulation of MDA-5 signaling pathway	GO:0039530, GO:0002699, GO:0032103, GO:0039533, GO:0002833, GO:0045089, GO:0043902, GO:0001819, GO:1902533	MDA-5 signaling pathway, positive regulation of immune effector process, positive regulation of response to external stimulus, regulation of MDA-5 signaling pathway, positive regulation of response to biotic stimulus, positive regulation of innate immune response, positive regulation of multi-organism process, positive regulation of cytokine production, positive regulation of intracellular signal…	1	1
4	GO:0010647	positive regulation of cell communication	GO:0007154, GO:0048522, GO:0010646	cell communication, positive regulation of cellular process, regulation of cell communication	589.62	284
4	GO:0002367	cytokine production involved in immune response	GO:0001816, GO:0002440, GO:0006955	cytokine production, production of molecular mediator of immune response, immune response	3.6	6
4	GO:0051092	positive regulation of NF-kappaB transcription factor activity	GO:0051091	positive regulation of DNA-binding transcription factor activity	3	3
4	GO:0010152	pollen maturation	GO:0009555, GO:0021700	pollen development, developmental maturation	34	34
4	GO:0007277	pole cell development	GO:0007276, GO:0003006, GO:0022412, GO:0048468	gamete generation, developmental process involved in reproduction, cellular process involved in reproduction in multicellular organism, cell development	1.2	2
4	GO:0009611	response to wounding	GO:0006950	response to stress	427.25	357
4	GO:0012501	programmed cell death	GO:0008219	cell death	1233.18	422
4	GO:0051446	positive regulation of meiotic cell cycle	GO:0045787, GO:2000243, GO:0051445, GO:0051321	positive regulation of cell cycle, positive regulation of reproductive process, regulation of meiotic cell cycle, meiotic cell cycle	13.2	9
4	GO:0001825	blastocyst formation	GO:0048646, GO:0001824	anatomical structure formation involved in morphogenesis, blastocyst development	1.2	2
4	GO:0097035	regulation of membrane lipid distribution	GO:0065008, GO:0061024	regulation of biological quality, membrane organization	4.72	4
4	GO:0061036	positive regulation of cartilage development	GO:0051094, GO:0061035, GO:0051216, GO:0051240	positive regulation of developmental process, regulation of cartilage development, cartilage development, positive regulation of multicellular organismal process	0.6	1
4	GO:0043487	regulation of RNA stability	GO:0010608, GO:0031329, GO:0006401, GO:0051252, GO:0065008	posttranscriptional regulation of gene expression, regulation of cellular catabolic process, RNA catabolic process, regulation of RNA metabolic process, regulation of biological quality	114.14	60
4	GO:0050802	circadian sleep/wake cycle, sleep	GO:0030431, GO:0022410	sleep, circadian sleep/wake cycle process	0.6	1
4	GO:0060044	negative regulation of cardiac muscle cell proliferation	GO:0008285, GO:0060038, GO:0060043, GO:0055022	negative regulation of cell proliferation, cardiac muscle cell proliferation, regulation of cardiac muscle cell proliferation, negative regulation of cardiac muscle tissue growth	4	4
4	GO:0070257	positive regulation of mucus secretion	GO:0070254, GO:0051047, GO:0051240, GO:0070255	mucus secretion, positive regulation of secretion, positive regulation of multicellular organismal process, regulation of mucus secretion	1	1
4	GO:0048468	cell development	GO:0048856, GO:0048869, GO:0030154	anatomical structure development, cellular developmental process, cell differentiation	2436.81	807
4	GO:0051962	positive regulation of nervous system development	GO:0051094, GO:0051960, GO:0007399, GO:0051240	positive regulation of developmental process, regulation of nervous system development, nervous system development, positive regulation of multicellular organismal process	108.93	53
4	GO:0090598	male anatomical structure morphogenesis	GO:0046661, GO:0009653, GO:0003006	male sex differentiation, anatomical structure morphogenesis, developmental process involved in reproduction	1.2	2
4	GO:1900146	negative regulation of nodal signaling pathway involved in determination of left/right asymmetry	GO:0038107, GO:0051241, GO:1900108, GO:1900145, GO:0051093	nodal signaling pathway involved in determination of left/right asymmetry, negative regulation of multicellular organismal process, negative regulation of nodal signaling pathway, regulation of nodal signaling pathway involved in determination of left/right asymmetry, negative regulation of developmental process	0.6	1
4	GO:0048638	regulation of developmental growth	GO:0048589, GO:0040008, GO:0050793	developmental growth, regulation of growth, regulation of developmental process	493.15	264
4	GO:0009635	response to herbicide	GO:0006950, GO:0009636	response to stress, response to toxic substance	13.8	12
4	GO:0090696	post-embryonic plant organ development	GO:0099402, GO:0009791	plant organ development, post-embryonic development	811.09	336
4	GO:0071426	ribonucleoprotein complex export from nucleus	GO:0006611, GO:0031503, GO:0071166, GO:0006405	protein export from nucleus, protein-containing complex localization, ribonucleoprotein complex localization, RNA export from nucleus	80.7	56
4	GO:0045229	external encapsulating structure organization	GO:0016043	cellular component organization	729.26	344
4	GO:0001935	endothelial cell proliferation	GO:0050673	epithelial cell proliferation	1.8	3
4	GO:0060419	heart growth	GO:0035265, GO:0007507	organ growth, heart development	6.7	15
4	GO:0035112	genitalia morphogenesis	GO:0009887, GO:0048806, GO:0003006	animal organ morphogenesis, genitalia development, developmental process involved in reproduction	1.8	3
4	GO:0021543	pallium development	GO:0048856, GO:0021537	anatomical structure development, telencephalon development	22.9	21
4	GO:0010378	temperature compensation of the circadian clock	GO:0042752, GO:0009266	regulation of circadian rhythm, response to temperature stimulus	5	5
4	GO:0032613	interleukin-10 production	GO:0001816	cytokine production	7.2	6
4	GO:0032970	regulation of actin filament-based process	GO:0030029, GO:0050794	actin filament-based process, regulation of cellular process	52.83	58
4	GO:0010718	positive regulation of epithelial to mesenchymal transition	GO:0001837, GO:0045597, GO:0010717, GO:0051240	epithelial to mesenchymal transition, positive regulation of cell differentiation, regulation of epithelial to mesenchymal transition, positive regulation of multicellular organismal process	3	3
4	GO:1902459	positive regulation of stem cell population maintenance	GO:0019827, GO:0051094, GO:0051240, GO:2000036	stem cell population maintenance, positive regulation of developmental process, positive regulation of multicellular organismal process, regulation of stem cell population maintenance	3	3
4	GO:0021772	olfactory bulb development	GO:0048856, GO:0021988	anatomical structure development, olfactory lobe development	9.36	9
4	GO:1903779	regulation of cardiac conduction	GO:0061337, GO:0008016, GO:0023051	cardiac conduction, regulation of heart contraction, regulation of signaling	3.8	2
4	GO:0021986	habenula development	GO:0048856, GO:0021538	anatomical structure development, epithalamus development	1	1
4	GO:0030238	male sex determination	GO:0007275, GO:0007530	multicellular organism development, sex determination	2	2
4	GO:0007370	ventral furrow formation	GO:0048646, GO:0010004	anatomical structure formation involved in morphogenesis, gastrulation involving germ band extension	6	6
4	GO:0030154	cell differentiation	GO:0048869	cellular developmental process	4599.08	1439
4	GO:0040016	embryonic cleavage	GO:0009790, GO:0051301	embryo development, cell division	2	2
4	GO:0019884	antigen processing and presentation of exogenous antigen	GO:0019882	antigen processing and presentation	7.42	9
4	GO:0021987	cerebral cortex development	GO:0048856, GO:0021543	anatomical structure development, pallium development	20.56	16
4	GO:0010978	gene silencing involved in chronological cell aging	GO:0016458, GO:0001300	gene silencing, chronological cell aging	1	1
4	GO:0001817	regulation of cytokine production	GO:0051239, GO:0001816	regulation of multicellular organismal process, cytokine production	43.94	35
4	GO:1905209	positive regulation of cardiocyte differentiation	GO:0045597, GO:1905207, GO:0035051, GO:0051240	positive regulation of cell differentiation, regulation of cardiocyte differentiation, cardiocyte differentiation, positive regulation of multicellular organismal process	3	5
4	GO:0043057	backward locomotion	GO:0033058	directional locomotion	1.8	3
4	GO:0090068	positive regulation of cell cycle process	GO:0045787, GO:0010564, GO:0022402	positive regulation of cell cycle, regulation of cell cycle process, cell cycle process	26.42	46
4	GO:0007289	spermatid nucleus differentiation	GO:0006997, GO:0007286, GO:0022412	nucleus organization, spermatid development, cellular process involved in reproduction in multicellular organism	20.12	14
4	GO:0031930	mitochondria-nucleus signaling pathway	GO:0007165	signal transduction	12	12
4	GO:0048317	seed morphogenesis	GO:0003006, GO:0048316, GO:0090698	developmental process involved in reproduction, seed development, post-embryonic plant morphogenesis	10	10
4	GO:0000320	re-entry into mitotic cell cycle	GO:0022402	cell cycle process	5	5
4	GO:0060491	regulation of cell projection assembly	GO:0044087, GO:0030031, GO:0031344	regulation of cellular component biogenesis, cell projection assembly, regulation of cell projection organization	15.67	24
4	GO:0048236	plant-type sporogenesis	GO:0048869, GO:0034293, GO:1903046, GO:0051321	cellular developmental process, sexual sporulation, meiotic cell cycle process, meiotic cell cycle	43.8	64
4	GO:0052126	movement in host environment	GO:0051701, GO:0052192	interaction with host, movement in environment of other organism involved in symbiotic interaction	5.66	12
4	GO:0071555	cell wall organization	GO:0071554, GO:0045229	cell wall organization or biogenesis, external encapsulating structure organization	546.37	284
4	GO:0035095	behavioral response to nicotine	GO:0035094, GO:0030534	response to nicotine, adult behavior	2	2
4	GO:0051238	sequestering of metal ion	GO:0051235	maintenance of location	9.36	14
4	GO:0048659	smooth muscle cell proliferation	GO:0033002	muscle cell proliferation	3.6	6
4	GO:0016321	female meiosis chromosome segregation	GO:0022412, GO:0007143, GO:0045132	cellular process involved in reproduction in multicellular organism, female meiotic nuclear division, meiotic chromosome segregation	1	1
4	GO:0006413	translational initiation	GO:0044237, GO:0006412	cellular metabolic process, translation	147.82	95
4	GO:0045087	innate immune response	GO:0006952, GO:0006955	defense response, immune response	1129.05	509
4	GO:0002833	positive regulation of response to biotic stimulus	GO:0048584, GO:0002831, GO:0009607	positive regulation of response to stimulus, regulation of response to biotic stimulus, response to biotic stimulus	111.1	66
4	GO:0001649	osteoblast differentiation	GO:0001503, GO:0030154	ossification, cell differentiation	18.6	18
4	GO:0032989	cellular component morphogenesis	GO:0048869, GO:0009653, GO:0016043	cellular developmental process, anatomical structure morphogenesis, cellular component organization	1875.52	784
4	GO:0017145	stem cell division	GO:0051301	cell division	81.85	56
4	GO:0021602	cranial nerve morphogenesis	GO:0009653, GO:0021545	anatomical structure morphogenesis, cranial nerve development	0.72	2
4	GO:0031664	regulation of lipopolysaccharide-mediated signaling pathway	GO:0032101, GO:0031663, GO:0009966, GO:0043900, GO:0002831	regulation of response to external stimulus, lipopolysaccharide-mediated signaling pathway, regulation of signal transduction, regulation of multi-organism process, regulation of response to biotic stimulus	2.6	2
4	GO:0071425	hematopoietic stem cell proliferation	GO:0072089, GO:0030097	stem cell proliferation, hemopoiesis	5	5
4	GO:0098813	nuclear chromosome segregation	GO:0007059, GO:0022402	chromosome segregation, cell cycle process	121.43	71
4	GO:0009910	negative regulation of flower development	GO:0009909, GO:2000242, GO:0009908, GO:0048581	regulation of flower development, negative regulation of reproductive process, flower development, negative regulation of post-embryonic development	48.2	47
4	GO:1901700	response to oxygen-containing compound	GO:0042221	response to chemical	4629.89	1844
4	GO:0034641	cellular nitrogen compound metabolic process	GO:0044237, GO:0006807	cellular metabolic process, nitrogen compound metabolic process	12070.5	3314
4	GO:0016319	mushroom body development	GO:0048856, GO:0007420	anatomical structure development, brain development	10	10
4	GO:0006066	alcohol metabolic process	GO:0044281, GO:1901615	small molecule metabolic process, organic hydroxy compound metabolic process	253.04	147
4	GO:0009612	response to mechanical stimulus	GO:0009605, GO:0009628	response to external stimulus, response to abiotic stimulus	67.67	43
4	GO:0070663	regulation of leukocyte proliferation	GO:0042127, GO:0070661	regulation of cell proliferation, leukocyte proliferation	0.39	3
4	GO:0051702	interaction with symbiont	GO:0044419, GO:0044403	interspecies interaction between organisms, symbiont process	13	10
4	GO:0090326	positive regulation of locomotion involved in locomotory behavior	GO:0090325, GO:0031987, GO:0040017, GO:0048520	regulation of locomotion involved in locomotory behavior, locomotion involved in locomotory behavior, positive regulation of locomotion, positive regulation of behavior	1	1
4	GO:0035239	tube morphogenesis	GO:0009653, GO:0035295	anatomical structure morphogenesis, tube development	222	126
4	GO:0030036	actin cytoskeleton organization	GO:0007010, GO:0030029	cytoskeleton organization, actin filament-based process	326.19	132
4	GO:0070278	extracellular matrix constituent secretion	GO:0032940, GO:0030198	secretion by cell, extracellular matrix organization	9	6
4	GO:0022900	electron transport chain	GO:0006091, GO:0055114	generation of precursor metabolites and energy, oxidation-reduction process	215.95	111
4	GO:0009636	response to toxic substance	GO:0042221	response to chemical	382.56	242
4	GO:0060323	head morphogenesis	GO:0060322, GO:0009653, GO:0010171	head development, anatomical structure morphogenesis, body morphogenesis	11.6	11
4	GO:0061024	membrane organization	GO:0016043	cellular component organization	314.21	188
4	GO:0098543	detection of other organism	GO:0098581, GO:0051707	detection of external biotic stimulus, response to other organism	6.6	11
4	GO:0009404	toxin metabolic process	GO:0044237, GO:0019748	cellular metabolic process, secondary metabolic process	20.03	47
4	GO:0061245	establishment or maintenance of bipolar cell polarity	GO:0007163	establishment or maintenance of cell polarity	5.9	11
4	GO:0045611	negative regulation of hemocyte differentiation	GO:0045596, GO:0045610, GO:0042386, GO:0002683	negative regulation of cell differentiation, regulation of hemocyte differentiation, hemocyte differentiation, negative regulation of immune system process	0.36	1
4	GO:0061982	meiosis I cell cycle process	GO:1903046	meiotic cell cycle process	25.5	37
4	GO:0051282	regulation of sequestering of calcium ion	GO:0032879, GO:0065008, GO:0051208, GO:0050794	regulation of localization, regulation of biological quality, sequestering of calcium ion, regulation of cellular process	3.89	5
4	GO:0048438	floral whorl development	GO:0048856, GO:0009908, GO:0003006	anatomical structure development, flower development, developmental process involved in reproduction	598.36	314
4	GO:0019499	cyanide metabolic process	GO:0071704, GO:0034641	organic substance metabolic process, cellular nitrogen compound metabolic process	4.2	3
4	GO:2000470	positive regulation of peroxidase activity	GO:0048584, GO:0051353, GO:0048522, GO:2000468	positive regulation of response to stimulus, positive regulation of oxidoreductase activity, positive regulation of cellular process, regulation of peroxidase activity	1.8	3
4	GO:0032409	regulation of transporter activity	GO:0065009	regulation of molecular function	36.18	50
4	GO:0046621	negative regulation of organ growth	GO:0048640, GO:0046620, GO:0035265, GO:0051241	negative regulation of developmental growth, regulation of organ growth, organ growth, negative regulation of multicellular organismal process	21.36	18
4	GO:0030220	platelet formation	GO:0030099, GO:0048646, GO:0036344	myeloid cell differentiation, anatomical structure formation involved in morphogenesis, platelet morphogenesis	3	3
4	GO:1903707	negative regulation of hemopoiesis	GO:1903706, GO:0002683, GO:0051241, GO:0030097, GO:0051093	regulation of hemopoiesis, negative regulation of immune system process, negative regulation of multicellular organismal process, hemopoiesis, negative regulation of developmental process	10.85	12
4	GO:0045834	positive regulation of lipid metabolic process	GO:0019216, GO:0006629, GO:0009893	regulation of lipid metabolic process, lipid metabolic process, positive regulation of metabolic process	46.58	51
4	GO:0060736	prostate gland growth	GO:0003006, GO:0035265, GO:0030850	developmental process involved in reproduction, organ growth, prostate gland development	1	1
4	GO:0050867	positive regulation of cell activation	GO:0001775, GO:0048522, GO:0050865	cell activation, positive regulation of cellular process, regulation of cell activation	8.95	20
4	GO:0006099	tricarboxylic acid cycle	GO:0009060, GO:0006101, GO:0044238	aerobic respiration, citrate metabolic process, primary metabolic process	42	42
4	GO:0010033	response to organic substance	GO:0042221	response to chemical	7860.22	2086
4	GO:0031577	spindle checkpoint	GO:0000075	cell cycle checkpoint	17.16	13
4	GO:0032615	interleukin-12 production	GO:0001816	cytokine production	8.8	7
4	GO:0032094	response to food	GO:0042221, GO:0031667	response to chemical, response to nutrient levels	8	8
4	GO:0048524	positive regulation of viral process	GO:0016032, GO:0050792, GO:0043902	viral process, regulation of viral process, positive regulation of multi-organism process	29.96	20
4	GO:0003014	renal system process	GO:0003008	system process	4.49	9
4	GO:2000431	regulation of cytokinesis, actomyosin contractile ring assembly	GO:0000915, GO:0110020, GO:0032954, GO:0044087	actomyosin contractile ring assembly, regulation of actomyosin structure organization, regulation of cytokinetic process, regulation of cellular component biogenesis	1.44	4
4	GO:0001101	response to acid chemical	GO:0042221	response to chemical	3486.29	1422
4	GO:0010074	maintenance of meristem identity	GO:0010073, GO:0019827	meristem maintenance, stem cell population maintenance	105.2	53
4	GO:0060322	head development	GO:0048856	anatomical structure development	140.94	124
4	GO:0097329	response to antimetabolite	GO:0042221	response to chemical	3	5
4	GO:0060674	placenta blood vessel development	GO:0003006, GO:0001568, GO:0001890	developmental process involved in reproduction, blood vessel development, placenta development	1.2	2
4	GO:0044771	meiotic cell cycle phase transition	GO:0044770, GO:1903046	cell cycle phase transition, meiotic cell cycle process	0.6	1
4	GO:0031023	microtubule organizing center organization	GO:0000226, GO:0016043, GO:0007017	microtubule cytoskeleton organization, cellular component organization, microtubule-based process	72.07	36
4	GO:0050688	regulation of defense response to virus	GO:0032101, GO:0002697, GO:0051607, GO:0031347, GO:0043900, GO:0002831	regulation of response to external stimulus, regulation of immune effector process, defense response to virus, regulation of defense response, regulation of multi-organism process, regulation of response to biotic stimulus	45.1	27
4	GO:0009895	negative regulation of catabolic process	GO:0009892, GO:0009894, GO:0009056	negative regulation of metabolic process, regulation of catabolic process, catabolic process	60.53	54
4	GO:0060548	negative regulation of cell death	GO:0010941, GO:0008219, GO:0048523	regulation of cell death, cell death, negative regulation of cellular process	342.41	179
4	GO:0051283	negative regulation of sequestering of calcium ion	GO:0051282, GO:0048523, GO:0051208	regulation of sequestering of calcium ion, negative regulation of cellular process, sequestering of calcium ion	4.43	5
4	GO:0002694	regulation of leukocyte activation	GO:0002682, GO:0045321, GO:0050865	regulation of immune system process, leukocyte activation, regulation of cell activation	7.33	22
4	GO:0010374	stomatal complex development	GO:0009791, GO:0090558	post-embryonic development, plant epidermis development	100.66	51
4	GO:0019666	nitrogenous compound fermentation	GO:0006807, GO:0006113	nitrogen compound metabolic process, fermentation	0.72	2
4	GO:0002759	regulation of antimicrobial humoral response	GO:0032101, GO:0019730, GO:0043900, GO:0002920, GO:0002831	regulation of response to external stimulus, antimicrobial humoral response, regulation of multi-organism process, regulation of humoral immune response, regulation of response to biotic stimulus	4.78	4
4	GO:1903332	regulation of protein folding	GO:0006457, GO:0050794	protein folding, regulation of cellular process	2.28	5
4	GO:0048147	negative regulation of fibroblast proliferation	GO:0008285, GO:0048144, GO:0048145	negative regulation of cell proliferation, fibroblast proliferation, regulation of fibroblast proliferation	4	4
4	GO:0009725	response to hormone	GO:0009719, GO:0010033	response to endogenous stimulus, response to organic substance	5015.56	1736
4	GO:0022609	multicellular organism adhesion to substrate	GO:0022608	multicellular organism adhesion	1.2	2
4	GO:0034763	negative regulation of transmembrane transport	GO:0034762, GO:0055085, GO:0051051	regulation of transmembrane transport, transmembrane transport, negative regulation of transport	2.41	15
4	GO:0043254	regulation of protein complex assembly	GO:0044087, GO:0051128, GO:0065003	regulation of cellular component biogenesis, regulation of cellular component organization, protein-containing complex assembly	83.42	87
4	GO:1904377	positive regulation of protein localization to cell periphery	GO:1904375, GO:1903829, GO:1990778	regulation of protein localization to cell periphery, positive regulation of cellular protein localization, protein localization to cell periphery	0.72	2
4	GO:1902039	negative regulation of seed dormancy process	GO:2000692, GO:2000033, GO:0010162	negative regulation of seed maturation, regulation of seed dormancy process, seed dormancy process	4	4
4	GO:0015979	photosynthesis	GO:0044237	cellular metabolic process	406.45	209
4	GO:0098901	regulation of cardiac muscle cell action potential	GO:0098900, GO:0086001	regulation of action potential, cardiac muscle cell action potential	3.8	2
4	GO:0048439	flower morphogenesis	GO:0009908, GO:0003006, GO:0010016, GO:0090698	flower development, developmental process involved in reproduction, shoot system morphogenesis, post-embryonic plant morphogenesis	14.52	25
4	GO:0046849	bone remodeling	GO:0048771	tissue remodeling	6.76	4
4	GO:0080127	fruit septum development	GO:0010154, GO:0003006, GO:1905328, GO:0009791	fruit development, developmental process involved in reproduction, plant septum development, post-embryonic development	5	5
4	GO:1905879	regulation of oogenesis	GO:0051239, GO:0060284, GO:0043900, GO:2000241, GO:0048477	regulation of multicellular organismal process, regulation of cell development, regulation of multi-organism process, regulation of reproductive process, oogenesis	4	12
4	GO:0048657	anther wall tapetum cell differentiation	GO:0003006, GO:0048656, GO:0030154	developmental process involved in reproduction, anther wall tapetum formation, cell differentiation	21.4	19
4	GO:0030435	sporulation resulting in formation of a cellular spore	GO:0048646, GO:0030154, GO:0043934	anatomical structure formation involved in morphogenesis, cell differentiation, sporulation	50.63	34
4	GO:0035821	modification of morphology or physiology of other organism	GO:0044419	interspecies interaction between organisms	6.38	51
4	GO:0030952	establishment or maintenance of cytoskeleton polarity	GO:0007010, GO:0007163	cytoskeleton organization, establishment or maintenance of cell polarity	16.63	16
4	GO:0048135	female germ-line cyst formation	GO:0048134, GO:0048477	germ-line cyst formation, oogenesis	0.36	1
4	GO:0034101	erythrocyte homeostasis	GO:0002262	myeloid cell homeostasis	43.67	31
4	GO:0042546	cell wall biogenesis	GO:0044085, GO:0071554	cellular component biogenesis, cell wall organization or biogenesis	373.81	188
4	GO:0042168	heme metabolic process	GO:0006778, GO:0042440	porphyrin-containing compound metabolic process, pigment metabolic process	58.4	32
4	GO:2000147	positive regulation of cell motility	GO:0051272, GO:0040017, GO:2000145, GO:0048870	positive regulation of cellular component movement, positive regulation of locomotion, regulation of cell motility, cell motility	13.12	18
4	GO:0007562	eclosion	GO:0071684, GO:0007275	organism emergence from protective structure, multicellular organism development	5.8	4
4	GO:0022405	hair cycle process	GO:0022404, GO:0042633	molting cycle process, hair cycle	9.96	9
4	GO:1901380	negative regulation of potassium ion transmembrane transport	GO:1901379, GO:0071805, GO:0043267, GO:1904063, GO:0048523	regulation of potassium ion transmembrane transport, potassium ion transmembrane transport, negative regulation of potassium ion transport, negative regulation of cation transmembrane transport, negative regulation of cellular process	0.22	1
4	GO:0050806	positive regulation of synaptic transmission	GO:0050804, GO:0023056, GO:0010647, GO:0007268	modulation of chemical synaptic transmission, positive regulation of signaling, positive regulation of cell communication, chemical synaptic transmission	9	14
4	GO:0030718	germ-line stem cell population maintenance	GO:0019827	stem cell population maintenance	7.8	6
4	GO:0033327	Leydig cell differentiation	GO:0003006, GO:0030154, GO:0008584	developmental process involved in reproduction, cell differentiation, male gonad development	3	3
4	GO:0062012	regulation of small molecule metabolic process	GO:0019222, GO:0044281	regulation of metabolic process, small molecule metabolic process	335.55	206
4	GO:0001894	tissue homeostasis	GO:0048871, GO:0060249	multicellular organismal homeostasis, anatomical structure homeostasis	13.22	25
4	GO:0051124	synaptic growth at neuromuscular junction	GO:0048589, GO:0007416, GO:0007528	developmental growth, synapse assembly, neuromuscular junction development	30.8	17
4	GO:0061138	morphogenesis of a branching epithelium	GO:0002009, GO:0001763	morphogenesis of an epithelium, morphogenesis of a branching structure	33.38	18
4	GO:0042070	maintenance of oocyte nucleus location involved in oocyte dorsal/ventral axis specification	GO:0051658, GO:0022412, GO:0051663	maintenance of nucleus location, cellular process involved in reproduction in multicellular organism, oocyte nucleus localization involved in oocyte dorsal/ventral axis specification	1	1
4	GO:0060627	regulation of vesicle-mediated transport	GO:0051049, GO:0016192, GO:0050794	regulation of transport, vesicle-mediated transport, regulation of cellular process	163.09	87
4	GO:0046888	negative regulation of hormone secretion	GO:0046883, GO:0010648, GO:1903531, GO:0046879, GO:0023057	regulation of hormone secretion, negative regulation of cell communication, negative regulation of secretion by cell, hormone secretion, negative regulation of signaling	2.16	6
4	GO:2000306	positive regulation of photomorphogenesis	GO:0048584, GO:0010099, GO:0048582, GO:0009640	positive regulation of response to stimulus, regulation of photomorphogenesis, positive regulation of post-embryonic development, photomorphogenesis	9	9
4	GO:0021603	cranial nerve formation	GO:0021602, GO:0048646	cranial nerve morphogenesis, anatomical structure formation involved in morphogenesis	1.2	2
4	GO:0000768	syncytium formation by plasma membrane fusion	GO:0140253, GO:0006949	cell-cell fusion, syncytium formation	10.56	16
4	GO:0002443	leukocyte mediated immunity	GO:0002252	immune effector process	9.93	15
4	GO:0001927	exocyst assembly	GO:0140029, GO:0006904, GO:0034622	exocytic process, vesicle docking involved in exocytosis, cellular protein-containing complex assembly	4	4
4	GO:0045806	negative regulation of endocytosis	GO:0051129, GO:0030100, GO:0051051, GO:0006897	negative regulation of cellular component organization, regulation of endocytosis, negative regulation of transport, endocytosis	11.91	8
4	GO:0002347	response to tumor cell	GO:0009607	response to biotic stimulus	0.43	2
4	GO:0050778	positive regulation of immune response	GO:0048584, GO:0002684, GO:0050776, GO:0006955	positive regulation of response to stimulus, positive regulation of immune system process, regulation of immune response, immune response	373.24	172
4	GO:0040014	regulation of multicellular organism growth	GO:0051239, GO:0048638, GO:0035264	regulation of multicellular organismal process, regulation of developmental growth, multicellular organism growth	39.8	29
4	GO:0032370	positive regulation of lipid transport	GO:0006869, GO:1905954, GO:0051050, GO:0032368	lipid transport, positive regulation of lipid localization, positive regulation of transport, regulation of lipid transport	0.72	2
4	GO:0010273	detoxification of copper ion	GO:1990169, GO:0061687	stress response to copper ion, detoxification of inorganic compound	3	3
4	GO:0008612	peptidyl-lysine modification to peptidyl-hypusine	GO:0018205, GO:0009058, GO:0051604	peptidyl-lysine modification, biosynthetic process, protein maturation	1	1
4	GO:0040034	regulation of development, heterochronic	GO:0050793	regulation of developmental process	191.48	140
4	GO:0071852	fungal-type cell wall organization or biogenesis	GO:0071554	cell wall organization or biogenesis	45.42	25
4	GO:0031334	positive regulation of protein complex assembly	GO:0043254, GO:0065003, GO:0044089, GO:0051130	regulation of protein complex assembly, protein-containing complex assembly, positive regulation of cellular component biogenesis, positive regulation of cellular component organization	85.02	57
4	GO:0090325	regulation of locomotion involved in locomotory behavior	GO:0031987, GO:0040012, GO:0050795	locomotion involved in locomotory behavior, regulation of locomotion, regulation of behavior	0.6	1
4	GO:1901615	organic hydroxy compound metabolic process	GO:0071704	organic substance metabolic process	655.54	330
4	GO:1901379	regulation of potassium ion transmembrane transport	GO:0071805, GO:0050794, GO:0043266, GO:1904062	potassium ion transmembrane transport, regulation of cellular process, regulation of potassium ion transport, regulation of cation transmembrane transport	7.9	11
4	GO:0051657	maintenance of organelle location	GO:0051640, GO:0051651	organelle localization, maintenance of location in cell	0.36	1
4	GO:2000033	regulation of seed dormancy process	GO:2000034, GO:0010162	regulation of seed maturation, seed dormancy process	11.4	9
4	GO:0099173	postsynapse organization	GO:0050808, GO:0016043	synapse organization, cellular component organization	10.06	11
4	GO:0006482	protein demethylation	GO:0008214, GO:0070988	protein dealkylation, demethylation	26.31	21
4	GO:0007307	eggshell chorion gene amplification	GO:0007306, GO:0006277, GO:0022412	eggshell chorion assembly, DNA amplification, cellular process involved in reproduction in multicellular organism	4	4
4	GO:0030595	leukocyte chemotaxis	GO:0060326, GO:0050900	cell chemotaxis, leukocyte migration	6.9	5
4	GO:0016336	establishment or maintenance of polarity of larval imaginal disc epithelium	GO:0007163, GO:0016335	establishment or maintenance of cell polarity, morphogenesis of larval imaginal disc epithelium	2	2
4	GO:0043270	positive regulation of ion transport	GO:0006811, GO:0051050, GO:0043269	ion transport, positive regulation of transport, regulation of ion transport	39.75	24
4	GO:0051901	positive regulation of mitochondrial depolarization	GO:0051882, GO:1904181, GO:0051900	mitochondrial depolarization, positive regulation of membrane depolarization, regulation of mitochondrial depolarization	1	1
4	GO:1900425	negative regulation of defense response to bacterium	GO:0042742, GO:0031348, GO:1900424, GO:0032102, GO:0002832, GO:0043901	defense response to bacterium, negative regulation of defense response, regulation of defense response to bacterium, negative regulation of response to external stimulus, negative regulation of response to biotic stimulus, negative regulation of multi-organism process	24	24
4	GO:0032632	interleukin-3 production	GO:0001816	cytokine production	4	4
4	GO:0010093	specification of floral organ identity	GO:0003006, GO:0048449, GO:0090701	developmental process involved in reproduction, floral organ formation, specification of plant organ identity	7	7
4	GO:1901977	negative regulation of cell cycle checkpoint	GO:0045787, GO:1901976, GO:0048523, GO:0000075	positive regulation of cell cycle, regulation of cell cycle checkpoint, negative regulation of cellular process, cell cycle checkpoint	7.2	12
4	GO:0010431	seed maturation	GO:0003006, GO:0071695, GO:0048609, GO:0048316	developmental process involved in reproduction, anatomical structure maturation, multicellular organismal reproductive process, seed development	183.74	112
4	GO:0050805	negative regulation of synaptic transmission	GO:0050804, GO:0010648, GO:0023057, GO:0007268	modulation of chemical synaptic transmission, negative regulation of cell communication, negative regulation of signaling, chemical synaptic transmission	7.4	5
4	GO:0045778	positive regulation of ossification	GO:0001503, GO:0030278, GO:0051240	ossification, regulation of ossification, positive regulation of multicellular organismal process	0.6	1
4	GO:0060321	acceptance of pollen	GO:0048544	recognition of pollen	5	5
4	GO:1905114	cell surface receptor signaling pathway involved in cell-cell signaling	GO:0007267, GO:0007166	cell-cell signaling, cell surface receptor signaling pathway	74.98	52
4	GO:0061377	mammary gland lobule development	GO:0048856, GO:0030879	anatomical structure development, mammary gland development	1.2	2
4	GO:0001893	maternal placenta development	GO:0048856, GO:0003006, GO:0001890, GO:0060135	anatomical structure development, developmental process involved in reproduction, placenta development, maternal process involved in female pregnancy	5.6	5
4	GO:0018885	carbon tetrachloride metabolic process	GO:0071704	organic substance metabolic process	1	1
4	GO:0008608	attachment of spindle microtubules to kinetochore	GO:0022402, GO:0098813	cell cycle process, nuclear chromosome segregation	13.04	8
4	GO:0032387	negative regulation of intracellular transport	GO:0032386, GO:0051051, GO:0046907	regulation of intracellular transport, negative regulation of transport, intracellular transport	3.41	10
4	GO:0002832	negative regulation of response to biotic stimulus	GO:0048585, GO:0002831, GO:0009607	negative regulation of response to stimulus, regulation of response to biotic stimulus, response to biotic stimulus	22.8	38
4	GO:0030193	regulation of blood coagulation	GO:0032101, GO:1900046, GO:0061041, GO:0050818, GO:0007596	regulation of response to external stimulus, regulation of hemostasis, regulation of wound healing, regulation of coagulation, blood coagulation	0.6	1
4	GO:0048067	cuticle pigmentation	GO:0048066, GO:0042335	developmental pigmentation, cuticle development	4.32	8
4	GO:0048829	root cap development	GO:0048856, GO:0048364	anatomical structure development, root development	32	32
4	GO:0090132	epithelium migration	GO:0090130	tissue migration	15.67	18
4	GO:0018904	ether metabolic process	GO:0071704, GO:0044281	organic substance metabolic process, small molecule metabolic process	4.8	8
4	GO:0002218	activation of innate immune response	GO:0002253, GO:0045089	activation of immune response, positive regulation of innate immune response	60.06	108
4	GO:1903340	positive regulation of cell wall organization or biogenesis	GO:1903338, GO:0048522, GO:0071554	regulation of cell wall organization or biogenesis, positive regulation of cellular process, cell wall organization or biogenesis	4.2	7
4	GO:0006970	response to osmotic stress	GO:0006950, GO:0009628	response to stress, response to abiotic stimulus	1605.08	857
4	GO:0140056	organelle localization by membrane tethering	GO:0051640, GO:0022406	organelle localization, membrane docking	32.38	35
4	GO:0002697	regulation of immune effector process	GO:0002252, GO:0002682	immune effector process, regulation of immune system process	37.93	41
4	GO:0110111	negative regulation of animal organ morphogenesis	GO:2000027, GO:0009887, GO:0051241, GO:0051093	regulation of animal organ morphogenesis, animal organ morphogenesis, negative regulation of multicellular organismal process, negative regulation of developmental process	1.2	2
4	GO:1900426	positive regulation of defense response to bacterium	GO:0032103, GO:0042742, GO:1900424, GO:0002833, GO:0031349, GO:0043902	positive regulation of response to external stimulus, defense response to bacterium, regulation of defense response to bacterium, positive regulation of response to biotic stimulus, positive regulation of defense response, positive regulation of multi-organism process	45.36	45
4	GO:0030707	ovarian follicle cell development	GO:0003006, GO:0022412, GO:0002066, GO:0048477	developmental process involved in reproduction, cellular process involved in reproduction in multicellular organism, columnar/cuboidal epithelial cell development, oogenesis	34.78	27
4	GO:0010648	negative regulation of cell communication	GO:0007154, GO:0048523, GO:0010646	cell communication, negative regulation of cellular process, regulation of cell communication	319.82	276
4	GO:0042640	anagen	GO:0044851, GO:0048820	hair cycle phase, hair follicle maturation	2	2
4	GO:0048577	negative regulation of short-day photoperiodism, flowering	GO:2000242, GO:0048575, GO:0048587, GO:0048585, GO:0048581	negative regulation of reproductive process, short-day photoperiodism, flowering, regulation of short-day photoperiodism, flowering, negative regulation of response to stimulus, negative regulation of post-embryonic development	5	5
4	GO:0048639	positive regulation of developmental growth	GO:0048589, GO:0048638, GO:0045927, GO:0051094	developmental growth, regulation of developmental growth, positive regulation of growth, positive regulation of developmental process	24	40
4	GO:1900908	regulation of olefin metabolic process	GO:0019222, GO:1900673	regulation of metabolic process, olefin metabolic process	3.74	8
4	GO:0022615	protein to membrane docking	GO:0022406	membrane docking	1	1
4	GO:0007379	segment specification	GO:0035282, GO:0007389	segmentation, pattern specification process	12.88	10
4	GO:0110095	cellular detoxification of aldehyde	GO:0110096, GO:1990748	cellular response to aldehyde, cellular detoxification	3.6	6
4	GO:0009620	response to fungus	GO:0051707	response to other organism	767.25	481
4	GO:0035070	salivary gland histolysis	GO:0007552, GO:0009886, GO:0007435, GO:0048707, GO:0060033	metamorphosis, post-embryonic animal morphogenesis, salivary gland morphogenesis, instar larval or pupal morphogenesis, anatomical structure regression	9	15
4	GO:0010876	lipid localization	GO:0033036	macromolecule localization	205.55	116
4	GO:1900039	positive regulation of cellular response to hypoxia	GO:0048584, GO:0048522, GO:1900037, GO:0071456	positive regulation of response to stimulus, positive regulation of cellular process, regulation of cellular response to hypoxia, cellular response to hypoxia	3	3
4	GO:0006575	cellular modified amino acid metabolic process	GO:0044237, GO:1901564	cellular metabolic process, organonitrogen compound metabolic process	166.01	95
4	GO:0003149	membranous septum morphogenesis	GO:0009653, GO:0060412	anatomical structure morphogenesis, ventricular septum morphogenesis	2	2
4	GO:0003254	regulation of membrane depolarization	GO:0042391, GO:0050794, GO:0050801, GO:0051899	regulation of membrane potential, regulation of cellular process, ion homeostasis, membrane depolarization	1.56	2
4	GO:0010719	negative regulation of epithelial to mesenchymal transition	GO:0045596, GO:0001837, GO:0010717, GO:0051241	negative regulation of cell differentiation, epithelial to mesenchymal transition, regulation of epithelial to mesenchymal transition, negative regulation of multicellular organismal process	2	2
4	GO:0032623	interleukin-2 production	GO:0001816	cytokine production	5	5
4	GO:0009790	embryo development	GO:0007275	multicellular organism development	2228.1	1050
4	GO:0030719	P granule organization	GO:0022412, GO:0006996, GO:0071826, GO:0007315	cellular process involved in reproduction in multicellular organism, organelle organization, ribonucleoprotein complex subunit organization, pole plasm assembly	4.8	8
4	GO:0048753	pigment granule organization	GO:0033059, GO:0016050	cellular pigmentation, vesicle organization	4.2	4
4	GO:0048525	negative regulation of viral process	GO:0016032, GO:0050792, GO:0043901	viral process, regulation of viral process, negative regulation of multi-organism process	2.88	8
4	GO:0010817	regulation of hormone levels	GO:0065008	regulation of biological quality	922.57	464
4	GO:0080027	response to herbivore	GO:0051707	response to other organism	24	24
4	GO:0034383	low-density lipoprotein particle clearance	GO:0034381	plasma lipoprotein particle clearance	1	1
4	GO:0019538	protein metabolic process	GO:1901564, GO:0043170, GO:0044238	organonitrogen compound metabolic process, macromolecule metabolic process, primary metabolic process	7946.97	2503
4	GO:0001780	neutrophil homeostasis	GO:0002262, GO:0001776	myeloid cell homeostasis, leukocyte homeostasis	2	2
4	GO:0036065	fucosylation	GO:0070085	glycosylation	2	2
4	GO:0009896	positive regulation of catabolic process	GO:0009894, GO:0009056, GO:0009893	regulation of catabolic process, catabolic process, positive regulation of metabolic process	201.14	140
4	GO:0045912	negative regulation of carbohydrate metabolic process	GO:0009892, GO:0006109, GO:0005975	negative regulation of metabolic process, regulation of carbohydrate metabolic process, carbohydrate metabolic process	6.84	15
4	GO:0060968	regulation of gene silencing	GO:0016458, GO:0010468, GO:0050794	gene silencing, regulation of gene expression, regulation of cellular process	92.91	43
4	GO:0080090	regulation of primary metabolic process	GO:0019222, GO:0044238	regulation of metabolic process, primary metabolic process	6014	1900
4	GO:0006629	lipid metabolic process	GO:0071704, GO:0044238	organic substance metabolic process, primary metabolic process	2803	849
4	GO:0044115	development of symbiont involved in interaction with host	GO:0044111	development involved in symbiotic interaction	2.88	8
4	GO:0018996	molting cycle, collagen and cuticulin-based cuticle	GO:0042303	molting cycle	13.2	12
4	GO:0071774	response to fibroblast growth factor	GO:0009719, GO:0070848	response to endogenous stimulus, response to growth factor	1.2	2
4	GO:0010568	regulation of budding cell apical bud growth	GO:0007118, GO:0007116, GO:0040008, GO:2000241	budding cell apical bud growth, regulation of cell budding, regulation of growth, regulation of reproductive process	1	1
4	GO:0051961	negative regulation of nervous system development	GO:0051960, GO:0051241, GO:0007399, GO:0051093	regulation of nervous system development, negative regulation of multicellular organismal process, nervous system development, negative regulation of developmental process	43.25	39
4	GO:0070265	necrotic cell death	GO:0008219	cell death	3	5
4	GO:0072028	nephron morphogenesis	GO:0060993, GO:0072006, GO:0009653	kidney morphogenesis, nephron development, anatomical structure morphogenesis	0.08	1
4	GO:0051295	establishment of meiotic spindle localization	GO:0051293, GO:1903046	establishment of spindle localization, meiotic cell cycle process	0.6	1
4	GO:0006904	vesicle docking involved in exocytosis	GO:0048278, GO:0140029	vesicle docking, exocytic process	29.6	26
4	GO:0006735	NADH regeneration	GO:0006734, GO:0055114	NADH metabolic process, oxidation-reduction process	2.4	4
4	GO:0032507	maintenance of protein location in cell	GO:0045185, GO:0051651, GO:0034613	maintenance of protein location, maintenance of location in cell, cellular protein localization	24.99	17
4	GO:0051701	interaction with host	GO:0044419, GO:0044403	interspecies interaction between organisms, symbiont process	19.96	81
4	GO:0016344	meiotic chromosome movement towards spindle pole	GO:0051305, GO:0045132, GO:1903046	chromosome movement towards spindle pole, meiotic chromosome segregation, meiotic cell cycle process	4	4
4	GO:0003407	neural retina development	GO:0048856, GO:0060041	anatomical structure development, retina development in camera-type eye	11	8
4	GO:0001505	regulation of neurotransmitter levels	GO:0065008	regulation of biological quality	52.7	76
4	GO:0030308	negative regulation of cell growth	GO:0045926, GO:0001558, GO:0048523, GO:0016049	negative regulation of growth, regulation of cell growth, negative regulation of cellular process, cell growth	65	59
4	GO:0061383	trabecula morphogenesis	GO:0009653	anatomical structure morphogenesis	1.56	2
4	GO:1904872	regulation of telomerase RNA localization to Cajal body	GO:0090671, GO:0032879	telomerase RNA localization to Cajal body, regulation of localization	7.8	13
4	GO:0045617	negative regulation of keratinocyte differentiation	GO:0045605, GO:0045616, GO:0051241, GO:0030216	negative regulation of epidermal cell differentiation, regulation of keratinocyte differentiation, negative regulation of multicellular organismal process, keratinocyte differentiation	1	1
4	GO:0048580	regulation of post-embryonic development	GO:2000026, GO:0009791	regulation of multicellular organismal development, post-embryonic development	1245.79	588
4	GO:0044092	negative regulation of molecular function	GO:0065009	regulation of molecular function	100.43	124
4	GO:0002695	negative regulation of leukocyte activation	GO:0002694, GO:0002683, GO:0050866, GO:0045321	regulation of leukocyte activation, negative regulation of immune system process, negative regulation of cell activation, leukocyte activation	0.65	3
4	GO:0002775	antimicrobial peptide production	GO:0002440, GO:0061844	production of molecular mediator of immune response, antimicrobial humoral immune response mediated by antimicrobial peptide	1.3	3
4	GO:0008360	regulation of cell shape	GO:0065008, GO:0022604	regulation of biological quality, regulation of cell morphogenesis	38.96	38
4	GO:0061356	regulation of Wnt protein secretion	GO:0061355, GO:0010646, GO:0023051, GO:0050708	Wnt protein secretion, regulation of cell communication, regulation of signaling, regulation of protein secretion	0.6	1
4	GO:0048449	floral organ formation	GO:0003006, GO:1905393, GO:0048444	developmental process involved in reproduction, plant organ formation, floral organ morphogenesis	56.82	33
4	GO:0046158	ocellus pigment metabolic process	GO:0043474, GO:0019748, GO:0033060	pigment metabolic process involved in pigmentation, secondary metabolic process, ocellus pigmentation	0.36	1
4	GO:0007050	cell cycle arrest	GO:0045786, GO:0022402	negative regulation of cell cycle, cell cycle process	10.16	8
4	GO:0045596	negative regulation of cell differentiation	GO:0045595, GO:0048523, GO:0030154, GO:0051093	regulation of cell differentiation, negative regulation of cellular process, cell differentiation, negative regulation of developmental process	133.55	77
4	GO:0060343	trabecula formation	GO:0048646, GO:0009887, GO:0061383	anatomical structure formation involved in morphogenesis, animal organ morphogenesis, trabecula morphogenesis	0.6	1
4	GO:0048868	pollen tube development	GO:0048856, GO:0003006, GO:0009856	anatomical structure development, developmental process involved in reproduction, pollination	486.52	313
4	GO:0033598	mammary gland epithelial cell proliferation	GO:0050673, GO:0061180	epithelial cell proliferation, mammary gland epithelium development	5.8	4
4	GO:0009314	response to radiation	GO:0009628	response to abiotic stimulus	2445.57	975
4	GO:1905516	positive regulation of fertilization	GO:2000243, GO:0080154, GO:0009566, GO:0043902	positive regulation of reproductive process, regulation of fertilization, fertilization, positive regulation of multi-organism process	2.4	4
4	GO:0080086	stamen filament development	GO:0048856, GO:0003006, GO:0048443	anatomical structure development, developmental process involved in reproduction, stamen development	18	18
4	GO:0040009	regulation of growth rate	GO:0040008	regulation of growth	9	9
4	GO:0031665	negative regulation of lipopolysaccharide-mediated signaling pathway	GO:0009968, GO:0031664, GO:0031663, GO:0032102, GO:0002832, GO:0043901	negative regulation of signal transduction, regulation of lipopolysaccharide-mediated signaling pathway, lipopolysaccharide-mediated signaling pathway, negative regulation of response to external stimulus, negative regulation of response to biotic stimulus, negative regulation of multi-organism process	1	1
4	GO:0035556	intracellular signal transduction	GO:0007165	signal transduction	1452.01	651
4	GO:0031539	positive regulation of anthocyanin metabolic process	GO:0046283, GO:0031537, GO:0009893	anthocyanin-containing compound metabolic process, regulation of anthocyanin metabolic process, positive regulation of metabolic process	19.4	14
4	GO:0003179	heart valve morphogenesis	GO:0009653, GO:0003170	anatomical structure morphogenesis, heart valve development	2.4	2
4	GO:0016445	somatic diversification of immunoglobulins	GO:0002377, GO:0002200	immunoglobulin production, somatic diversification of immune receptors	14.42	8
4	GO:0031646	positive regulation of neurological system process	GO:0031644, GO:0050877, GO:0051240	regulation of neurological system process, nervous system process, positive regulation of multicellular organismal process	4.2	7
4	GO:0002679	respiratory burst involved in defense response	GO:0002252, GO:0006952, GO:0045730	immune effector process, defense response, respiratory burst	7.6	7
4	GO:0006810	transport	GO:0051234	establishment of localization	7005.13	1831
4	GO:0030194	positive regulation of blood coagulation	GO:1900048, GO:0030193, GO:0050820, GO:0090303, GO:0007596	positive regulation of hemostasis, regulation of blood coagulation, positive regulation of coagulation, positive regulation of wound healing, blood coagulation	1	1
4	GO:0043271	negative regulation of ion transport	GO:0006811, GO:0043269, GO:0051051	ion transport, regulation of ion transport, negative regulation of transport	4.81	19
4	GO:0044260	cellular macromolecule metabolic process	GO:0044237, GO:0043170	cellular metabolic process, macromolecule metabolic process	12086.3	3678
4	GO:1903866	palisade mesophyll development	GO:0048856	anatomical structure development	2	2
4	GO:1901002	positive regulation of response to salt stress	GO:0048584, GO:1901000, GO:0009651	positive regulation of response to stimulus, regulation of response to salt stress, response to salt stress	14	14
4	GO:0060788	ectodermal placode formation	GO:0048646, GO:0071697	anatomical structure formation involved in morphogenesis, ectodermal placode morphogenesis	2.4	4
4	GO:0007282	cystoblast division	GO:0008356, GO:0007281, GO:0022412	asymmetric cell division, germ cell development, cellular process involved in reproduction in multicellular organism	0.6	1
4	GO:0007613	memory	GO:0007611	learning or memory	18.6	12
4	GO:0010220	positive regulation of vernalization response	GO:0048584, GO:0010219, GO:0010048	positive regulation of response to stimulus, regulation of vernalization response, vernalization response	4	4
4	GO:0044262	cellular carbohydrate metabolic process	GO:0044237, GO:0005975	cellular metabolic process, carbohydrate metabolic process	1159.24	432
4	GO:0018993	somatic sex determination	GO:0007275, GO:0007530	multicellular organism development, sex determination	1	1
4	GO:0010227	floral organ abscission	GO:0009838, GO:0003006, GO:0048437	abscission, developmental process involved in reproduction, floral organ development	86.2	85
4	GO:0009830	cell wall modification involved in abscission	GO:0009838, GO:0009827, GO:0044277	abscission, plant-type cell wall modification, cell wall disassembly	3	3
4	GO:0009909	regulation of flower development	GO:0009908, GO:0048831, GO:2000241, GO:0048580	flower development, regulation of shoot system development, regulation of reproductive process, regulation of post-embryonic development	343.52	248
4	GO:0009933	meristem structural organization	GO:0048532, GO:0048507	anatomical structure arrangement, meristem development	145.55	88
4	GO:0007602	phototransduction	GO:0007165, GO:0009583	signal transduction, detection of light stimulus	90.38	57
4	GO:1902290	positive regulation of defense response to oomycetes	GO:0032103, GO:0002229, GO:0002833, GO:0031349, GO:0043902, GO:1902288	positive regulation of response to external stimulus, defense response to oomycetes, positive regulation of response to biotic stimulus, positive regulation of defense response, positive regulation of multi-organism process, regulation of defense response to oomycetes	3	3
4	GO:0042994	cytoplasmic sequestering of transcription factor	GO:0043433, GO:0051220	negative regulation of DNA-binding transcription factor activity, cytoplasmic sequestering of protein	0.6	1
4	GO:0006793	phosphorus metabolic process	GO:0044237	cellular metabolic process	4475.1	1538
4	GO:0002260	lymphocyte homeostasis	GO:0001776	leukocyte homeostasis	3.72	4
4	GO:0048575	short-day photoperiodism, flowering	GO:0048572, GO:0048573	short-day photoperiodism, photoperiodism, flowering	27	18
4	GO:0009966	regulation of signal transduction	GO:0007165, GO:0010646, GO:0023051, GO:0048583	signal transduction, regulation of cell communication, regulation of signaling, regulation of response to stimulus	1747.59	661
4	GO:0031349	positive regulation of defense response	GO:0048584, GO:0006952, GO:0031347	positive regulation of response to stimulus, defense response, regulation of defense response	344.05	184
4	GO:0031645	negative regulation of neurological system process	GO:0031644, GO:0050877, GO:0051241	regulation of neurological system process, nervous system process, negative regulation of multicellular organismal process	11.2	7
4	GO:0010605	negative regulation of macromolecule metabolic process	GO:0060255, GO:0043170, GO:0009892	regulation of macromolecule metabolic process, macromolecule metabolic process, negative regulation of metabolic process	2992.15	863
4	GO:0007301	female germline ring canal formation	GO:0007293, GO:0007300, GO:0030725	germarium-derived egg chamber formation, ovarian nurse cell to oocyte transport, germline ring canal formation	3	3
4	GO:0006959	humoral immune response	GO:0006955	immune response	7.31	6
4	GO:0031643	positive regulation of myelination	GO:0042552, GO:0048522, GO:0031641, GO:0051962, GO:0031646	myelination, positive regulation of cellular process, regulation of myelination, positive regulation of nervous system development, positive regulation of neurological system process	1	1
4	GO:0009960	endosperm development	GO:0003006, GO:0009888, GO:0048316	developmental process involved in reproduction, tissue development, seed development	39.8	35
4	GO:0002701	negative regulation of production of molecular mediator of immune response	GO:0002440, GO:0002700, GO:0002698	production of molecular mediator of immune response, regulation of production of molecular mediator of immune response, negative regulation of immune effector process	0.36	1
4	GO:2001229	negative regulation of response to gamma radiation	GO:2001228, GO:0010332, GO:0048585	regulation of response to gamma radiation, response to gamma radiation, negative regulation of response to stimulus	4	4
4	GO:0051224	negative regulation of protein transport	GO:0051223, GO:0051051, GO:1904950, GO:0015031	regulation of protein transport, negative regulation of transport, negative regulation of establishment of protein localization, protein transport	6.26	19
4	GO:0009886	post-embryonic animal morphogenesis	GO:0009653, GO:0009791	anatomical structure morphogenesis, post-embryonic development	207.65	72
4	GO:0048582	positive regulation of post-embryonic development	GO:0051094, GO:0009791, GO:0048580, GO:0051240	positive regulation of developmental process, post-embryonic development, regulation of post-embryonic development, positive regulation of multicellular organismal process	99.72	164
4	GO:0051208	sequestering of calcium ion	GO:0051235, GO:0006874	maintenance of location, cellular calcium ion homeostasis	3.14	5
4	GO:1905937	negative regulation of germ cell proliferation	GO:0008285, GO:2000242, GO:0051241, GO:1905936, GO:0043901, GO:0036093	negative regulation of cell proliferation, negative regulation of reproductive process, negative regulation of multicellular organismal process, regulation of germ cell proliferation, negative regulation of multi-organism process, germ cell proliferation	0.6	1
4	GO:0010311	lateral root formation	GO:0010102, GO:0009791, GO:1905393	lateral root morphogenesis, post-embryonic development, plant organ formation	108	108
4	GO:0043414	macromolecule methylation	GO:0032259, GO:0043412, GO:0044260	methylation, macromolecule modification, cellular macromolecule metabolic process	451.34	175
4	GO:0006880	intracellular sequestering of iron ion	GO:0097577, GO:0051651	sequestering of iron ion, maintenance of location in cell	5	5
4	GO:0007588	excretion	GO:0003008	system process	13.2	9
4	GO:0051049	regulation of transport	GO:0032879, GO:0006810	regulation of localization, transport	760.13	311
4	GO:0051726	regulation of cell cycle	GO:0007049, GO:0050794	cell cycle, regulation of cellular process	728.51	242
4	GO:0051211	anisotropic cell growth	GO:0016049	cell growth	4	4
4	GO:0001568	blood vessel development	GO:0048856, GO:0001944	anatomical structure development, vasculature development	78.06	49
4	GO:1901030	positive regulation of mitochondrial outer membrane permeabilization involved in apoptotic signaling pathway	GO:0010822, GO:0051050, GO:2001235, GO:0097345, GO:1901028	positive regulation of mitochondrion organization, positive regulation of transport, positive regulation of apoptotic signaling pathway, mitochondrial outer membrane permeabilization, regulation of mitochondrial outer membrane permeabilization involved in apoptotic signaling pathway	5	5
4	GO:0006788	heme oxidation	GO:0006787, GO:0055114, GO:0042168	porphyrin-containing compound catabolic process, oxidation-reduction process, heme metabolic process	1	1
4	GO:0042447	hormone catabolic process	GO:0042445, GO:0009056	hormone metabolic process, catabolic process	4.2	7
4	GO:0010072	primary shoot apical meristem specification	GO:0003006, GO:0090421, GO:0048508, GO:0010016	developmental process involved in reproduction, embryonic meristem initiation, embryonic meristem development, shoot system morphogenesis	31	31
4	GO:1901527	abscisic acid-activated signaling pathway involved in stomatal movement	GO:0010118, GO:0009738	stomatal movement, abscisic acid-activated signaling pathway	8	8
4	GO:0065001	specification of axis polarity	GO:0009798, GO:0007389	axis specification, pattern specification process	10.8	18
4	GO:0021536	diencephalon development	GO:0048856, GO:0030900	anatomical structure development, forebrain development	2.42	6
4	GO:0051607	defense response to virus	GO:0002252, GO:0009615, GO:0098542	immune effector process, response to virus, defense response to other organism	132.94	93
4	GO:0080135	regulation of cellular response to stress	GO:0033554, GO:0050794, GO:0080134	cellular response to stress, regulation of cellular process, regulation of response to stress	240.12	142
4	GO:0008366	axon ensheathment	GO:0007272	ensheathment of neurons	17.69	17
4	GO:0060472	positive regulation of cortical granule exocytosis by positive regulation of cytosolic calcium ion concentration	GO:0050867, GO:1905516, GO:0060470, GO:0060471, GO:0045956	positive regulation of cell activation, positive regulation of fertilization, positive regulation of cytosolic calcium ion concentration involved in egg activation, cortical granule exocytosis, positive regulation of calcium ion-dependent exocytosis	4	4
4	GO:0043170	macromolecule metabolic process	GO:0071704	organic substance metabolic process	28550.1	4548
4	GO:0070571	negative regulation of neuron projection regeneration	GO:0070570, GO:0031102, GO:0010977, GO:0048585	regulation of neuron projection regeneration, neuron projection regeneration, negative regulation of neuron projection development, negative regulation of response to stimulus	0.6	1
4	GO:0071496	cellular response to external stimulus	GO:0009605	response to external stimulus	155.59	243
4	GO:0001708	cell fate specification	GO:0048869, GO:0045165	cellular developmental process, cell fate commitment	130.4	83
4	GO:0060253	negative regulation of glial cell proliferation	GO:0008285, GO:0014009, GO:0060251, GO:0014014	negative regulation of cell proliferation, glial cell proliferation, regulation of glial cell proliferation, negative regulation of gliogenesis	3.6	3
4	GO:0061088	regulation of sequestering of zinc ion	GO:0032879, GO:0050794, GO:0050801, GO:0032119	regulation of localization, regulation of cellular process, ion homeostasis, sequestering of zinc ion	6	6
4	GO:0010019	chloroplast-nucleus signaling pathway	GO:0007165	signal transduction	15	15
4	GO:0048853	forebrain morphogenesis	GO:0009653, GO:0030900, GO:0048854	anatomical structure morphogenesis, forebrain development, brain morphogenesis	1	1
4	GO:0051653	spindle localization	GO:0051640, GO:0022402	organelle localization, cell cycle process	12.17	9
4	GO:0010204	defense response signaling pathway, resistance gene-independent	GO:0002218, GO:0007165	activation of innate immune response, signal transduction	26	26
4	GO:0003012	muscle system process	GO:0003008	system process	25.86	34
4	GO:1900366	negative regulation of defense response to insect	GO:0002213, GO:0031348, GO:0032102, GO:2000068, GO:0002832, GO:0043901	defense response to insect, negative regulation of defense response, negative regulation of response to external stimulus, regulation of defense response to insect, negative regulation of response to biotic stimulus, negative regulation of multi-organism process	11	11
4	GO:0044249	cellular biosynthetic process	GO:0044237, GO:0009058	cellular metabolic process, biosynthetic process	14527.8	3212
4	GO:0007143	female meiotic nuclear division	GO:0007292, GO:0022412, GO:0140013	female gamete generation, cellular process involved in reproduction in multicellular organism, meiotic nuclear division	10.8	9
4	GO:0000910	cytokinesis	GO:0022402, GO:0051301	cell cycle process, cell division	274.73	137
4	GO:0046622	positive regulation of organ growth	GO:0048639, GO:0046620, GO:0035265, GO:0051240	positive regulation of developmental growth, regulation of organ growth, organ growth, positive regulation of multicellular organismal process	2	2
4	GO:0010234	anther wall tapetum cell fate specification	GO:0003006, GO:0048657, GO:0001708	developmental process involved in reproduction, anther wall tapetum cell differentiation, cell fate specification	4	4
4	GO:0043455	regulation of secondary metabolic process	GO:0019222, GO:0019748	regulation of metabolic process, secondary metabolic process	71.51	87
4	GO:1901046	positive regulation of oviposition	GO:2000243, GO:0018991, GO:0046662, GO:0051240, GO:0048520	positive regulation of reproductive process, oviposition, regulation of oviposition, positive regulation of multicellular organismal process, positive regulation of behavior	1	1
4	GO:0051781	positive regulation of cell division	GO:0048522, GO:0051302, GO:0051301	positive regulation of cellular process, regulation of cell division, cell division	20.78	14
4	GO:0032197	transposition, RNA-mediated	GO:0032196	transposition	4.8	3
4	GO:0001818	negative regulation of cytokine production	GO:0001816, GO:0001817, GO:0051241	cytokine production, regulation of cytokine production, negative regulation of multicellular organismal process	17.6	14
4	GO:0050679	positive regulation of epithelial cell proliferation	GO:0050673, GO:0008284, GO:0050678	epithelial cell proliferation, positive regulation of cell proliferation, regulation of epithelial cell proliferation	6.8	5
4	GO:0051272	positive regulation of cellular component movement	GO:0048522, GO:0051270, GO:0006928	positive regulation of cellular process, regulation of cellular component movement, movement of cell or subcellular component	7.87	18
4	GO:0060688	regulation of morphogenesis of a branching structure	GO:0051239, GO:0022603, GO:0001763	regulation of multicellular organismal process, regulation of anatomical structure morphogenesis, morphogenesis of a branching structure	9	15
4	GO:0003151	outflow tract morphogenesis	GO:0003007, GO:0009653	heart morphogenesis, anatomical structure morphogenesis	1	1
4	GO:0050680	negative regulation of epithelial cell proliferation	GO:0008285, GO:0050673, GO:0050678	negative regulation of cell proliferation, epithelial cell proliferation, regulation of epithelial cell proliferation	11.4	9
4	GO:0006082	organic acid metabolic process	GO:0044237, GO:0071704, GO:0044281	cellular metabolic process, organic substance metabolic process, small molecule metabolic process	1941.52	1098
4	GO:0022411	cellular component disassembly	GO:0016043	cellular component organization	144.08	159
4	GO:0080001	mucilage extrusion from seed coat	GO:0048609, GO:0048316, GO:0009845	multicellular organismal reproductive process, seed development, seed germination	12	12
4	GO:0021542	dentate gyrus development	GO:0048856, GO:0021766	anatomical structure development, hippocampus development	1	1
4	GO:0051048	negative regulation of secretion	GO:0046903, GO:0051051, GO:0051046	secretion, negative regulation of transport, regulation of secretion	3.87	15
4	GO:0035878	nail development	GO:0060173, GO:0048856	limb development, anatomical structure development	1	1
4	GO:1904248	regulation of age-related resistance	GO:0045088, GO:0050793, GO:0090644	regulation of innate immune response, regulation of developmental process, age-related resistance	4.8	8
4	GO:0002700	regulation of production of molecular mediator of immune response	GO:0002697, GO:0002440	regulation of immune effector process, production of molecular mediator of immune response	7.3	10
4	GO:1905936	regulation of germ cell proliferation	GO:0051239, GO:0043900, GO:2000241, GO:0042127, GO:0036093	regulation of multicellular organismal process, regulation of multi-organism process, regulation of reproductive process, regulation of cell proliferation, germ cell proliferation	0.36	1
4	GO:0030010	establishment of cell polarity	GO:0007163	establishment or maintenance of cell polarity	55.22	40
4	GO:0071461	cellular response to redox state	GO:0051775	response to redox state	3	3
4	GO:0048645	animal organ formation	GO:0048646, GO:0009887	anatomical structure formation involved in morphogenesis, animal organ morphogenesis	18.5	17
4	GO:0003228	atrial cardiac muscle tissue development	GO:0048856	anatomical structure development	1	1
4	GO:0030574	collagen catabolic process	GO:0009056, GO:0032963	catabolic process, collagen metabolic process	1	1
4	GO:0010633	negative regulation of epithelial cell migration	GO:0010631, GO:0010632, GO:0030336, GO:0051241	epithelial cell migration, regulation of epithelial cell migration, negative regulation of cell migration, negative regulation of multicellular organismal process	3.72	3
4	GO:0048229	gametophyte development	GO:0007275	multicellular organism development	1003.09	537
4	GO:0048069	eye pigmentation	GO:0048066	developmental pigmentation	5.22	5
4	GO:0060561	apoptotic process involved in morphogenesis	GO:0009653, GO:1902742	anatomical structure morphogenesis, apoptotic process involved in development	2	2
4	GO:0009894	regulation of catabolic process	GO:0019222, GO:0009056	regulation of metabolic process, catabolic process	448.14	253
4	GO:0051316	attachment of spindle microtubules to kinetochore involved in meiotic chromosome segregation	GO:0008608, GO:0045132, GO:1903046	attachment of spindle microtubules to kinetochore, meiotic chromosome segregation, meiotic cell cycle process	0.6	1
4	GO:1901672	positive regulation of systemic acquired resistance	GO:0010112, GO:0032103, GO:0009627, GO:0002833, GO:0045089, GO:0043902	regulation of systemic acquired resistance, positive regulation of response to external stimulus, systemic acquired resistance, positive regulation of response to biotic stimulus, positive regulation of innate immune response, positive regulation of multi-organism process	8	8
4	GO:0019637	organophosphate metabolic process	GO:0071704, GO:0006793	organic substance metabolic process, phosphorus metabolic process	1809.85	537
4	GO:0021988	olfactory lobe development	GO:0048856, GO:0021537	anatomical structure development, telencephalon development	5.62	9
4	GO:0009835	fruit ripening	GO:0010154, GO:0003006, GO:0071695, GO:0007568	fruit development, developmental process involved in reproduction, anatomical structure maturation, aging	8	8
4	GO:0034293	sexual sporulation	GO:0019953, GO:0003006, GO:0043934, GO:0051321	sexual reproduction, developmental process involved in reproduction, sporulation, meiotic cell cycle	34.46	86
4	GO:0048559	establishment of floral organ orientation	GO:0048439, GO:0003006, GO:0090707	flower morphogenesis, developmental process involved in reproduction, establishment of plant organ orientation	1.2	2
4	GO:1903706	regulation of hemopoiesis	GO:0002682, GO:2000026, GO:0030097	regulation of immune system process, regulation of multicellular organismal development, hemopoiesis	51.43	28
4	GO:0048598	embryonic morphogenesis	GO:0009653, GO:0009790	anatomical structure morphogenesis, embryo development	342.76	191
4	GO:0090559	regulation of membrane permeability	GO:0065008	regulation of biological quality	1.44	6
4	GO:0017144	drug metabolic process	GO:0044237	cellular metabolic process	1000.25	573
4	GO:0030968	endoplasmic reticulum unfolded protein response	GO:0034976, GO:0034620, GO:0007165	response to endoplasmic reticulum stress, cellular response to unfolded protein, signal transduction	38.12	29
4	GO:0010948	negative regulation of cell cycle process	GO:0045786, GO:0010564, GO:0022402	negative regulation of cell cycle, regulation of cell cycle process, cell cycle process	84.37	62
4	GO:0010299	detoxification of cobalt ion	GO:0010043, GO:0061687	response to zinc ion, detoxification of inorganic compound	2	2
4	GO:0048656	anther wall tapetum formation	GO:0048655, GO:0048646, GO:0003006, GO:0048455	anther wall tapetum morphogenesis, anatomical structure formation involved in morphogenesis, developmental process involved in reproduction, stamen formation	12.84	19
4	GO:0042335	cuticle development	GO:0048856, GO:0007275	anatomical structure development, multicellular organism development	96.07	78
4	GO:2000605	positive regulation of secondary growth	GO:0045927, GO:2000603, GO:0080117	positive regulation of growth, regulation of secondary growth, secondary growth	13	13
4	GO:0006582	melanin metabolic process	GO:0019748, GO:0018958, GO:0042440	secondary metabolic process, phenol-containing compound metabolic process, pigment metabolic process	1.56	3
4	GO:0051300	spindle pole body organization	GO:0022402, GO:0031023	cell cycle process, microtubule organizing center organization	2.02	4
4	GO:0051353	positive regulation of oxidoreductase activity	GO:0051341, GO:0043085, GO:0009893	regulation of oxidoreductase activity, positive regulation of catalytic activity, positive regulation of metabolic process	19.24	13
4	GO:2000433	positive regulation of cytokinesis, actomyosin contractile ring assembly	GO:0000915, GO:0032467, GO:0051495, GO:0044089, GO:2000431	actomyosin contractile ring assembly, positive regulation of cytokinesis, positive regulation of cytoskeleton organization, positive regulation of cellular component biogenesis, regulation of cytokinesis, actomyosin contractile ring assembly	2.4	4
4	GO:1904961	quiescent center organization	GO:0048532	anatomical structure arrangement	7	7
4	GO:0061792	secretory granule maturation	GO:0033363, GO:0021700	secretory granule organization, developmental maturation	0.6	1
4	GO:1900182	positive regulation of protein localization to nucleus	GO:0034504, GO:1900180, GO:1903829	protein localization to nucleus, regulation of protein localization to nucleus, positive regulation of cellular protein localization	25.76	17
4	GO:2000744	positive regulation of anterior head development	GO:0097065, GO:0051094, GO:2000742	anterior head development, positive regulation of developmental process, regulation of anterior head development	1	1
4	GO:0090567	reproductive shoot system development	GO:0048608, GO:0009791, GO:0048367	reproductive structure development, post-embryonic development, shoot system development	1759.87	703
4	GO:0010884	positive regulation of lipid storage	GO:0010883, GO:0019915, GO:1905954	regulation of lipid storage, lipid storage, positive regulation of lipid localization	4.6	4
4	GO:0061983	meiosis II cell cycle process	GO:1903046	meiotic cell cycle process	8.05	9
4	GO:0050866	negative regulation of cell activation	GO:0001775, GO:0048523, GO:0050865	cell activation, negative regulation of cellular process, regulation of cell activation	0.39	3
4	GO:0071981	exit from diapause	GO:0022611	dormancy process	1.2	2
4	GO:0007315	pole plasm assembly	GO:0022412, GO:0022607, GO:0007028, GO:0007314	cellular process involved in reproduction in multicellular organism, cellular component assembly, cytoplasm organization, oocyte anterior/posterior axis specification	12.15	22
4	GO:0035207	negative regulation of hemocyte proliferation	GO:0008285, GO:0035206, GO:0002683, GO:0035172	negative regulation of cell proliferation, regulation of hemocyte proliferation, negative regulation of immune system process, hemocyte proliferation	1	1
4	GO:0002685	regulation of leukocyte migration	GO:0002682, GO:0030334, GO:0050900	regulation of immune system process, regulation of cell migration, leukocyte migration	0.86	4
4	GO:0000278	mitotic cell cycle	GO:0007049	cell cycle	889.05	302
4	GO:0097411	hypoxia-inducible factor-1alpha signaling pathway	GO:0007165, GO:0071456	signal transduction, cellular response to hypoxia	1	1
4	GO:0006450	regulation of translational fidelity	GO:0065008	regulation of biological quality	7.4	5
4	GO:0010646	regulation of cell communication	GO:0007154, GO:0050794	cell communication, regulation of cellular process	1930.37	687
4	GO:0051299	centrosome separation	GO:0007098, GO:0022402	centrosome cycle, cell cycle process	1.08	3
4	GO:0001946	lymphangiogenesis	GO:0009653, GO:0048646, GO:0036303	anatomical structure morphogenesis, anatomical structure formation involved in morphogenesis, lymph vessel morphogenesis	1	1
4	GO:1905958	negative regulation of cellular response to alcohol	GO:1905957, GO:0048523, GO:0097306, GO:1901420	regulation of cellular response to alcohol, negative regulation of cellular process, cellular response to alcohol, negative regulation of response to alcohol	58.8	98
4	GO:0032627	interleukin-23 production	GO:0001816	cytokine production	0.6	1
4	GO:0030168	platelet activation	GO:0001775, GO:0007596	cell activation, blood coagulation	0.6	1
4	GO:0045933	positive regulation of muscle contraction	GO:0006937, GO:0006936, GO:0051240	regulation of muscle contraction, muscle contraction, positive regulation of multicellular organismal process	3	3
4	GO:0009615	response to virus	GO:0051707	response to other organism	248.16	154
4	GO:0046500	S-adenosylmethionine metabolic process	GO:0071704, GO:0006732, GO:0006790, GO:0017144	organic substance metabolic process, coenzyme metabolic process, sulfur compound metabolic process, drug metabolic process	33.32	23
4	GO:0010029	regulation of seed germination	GO:1900140, GO:0009845	regulation of seedling development, seed germination	178.4	140
4	GO:0032350	regulation of hormone metabolic process	GO:0019222, GO:0010817, GO:0042445	regulation of metabolic process, regulation of hormone levels, hormone metabolic process	177.2	102
4	GO:0046937	phytochelatin metabolic process	GO:0006518, GO:0019748	peptide metabolic process, secondary metabolic process	1.2	2
4	GO:0007231	osmosensory signaling pathway	GO:0007165, GO:0071470	signal transduction, cellular response to osmotic stress	37.6	28
4	GO:2000808	negative regulation of synaptic vesicle clustering	GO:2000807, GO:0097091, GO:0051051	regulation of synaptic vesicle clustering, synaptic vesicle clustering, negative regulation of transport	1	1
4	GO:0010483	pollen tube reception	GO:0044703, GO:0051703, GO:0009856	multi-organism reproductive process, intraspecies interaction between organisms, pollination	35	35
4	GO:0008069	dorsal/ventral axis specification, ovarian follicular epithelium	GO:0009950, GO:0003006, GO:0022412, GO:0016334, GO:0030707	dorsal/ventral axis specification, developmental process involved in reproduction, cellular process involved in reproduction in multicellular organism, establishment or maintenance of polarity of follicular epithelium, ovarian follicle cell development	1	1
4	GO:1904888	cranial skeletal system development	GO:0048856	anatomical structure development	15.96	20
4	GO:0007291	sperm individualization	GO:0007286, GO:0003006, GO:0007349	spermatid development, developmental process involved in reproduction, cellularization	9	9
4	GO:0044011	single-species biofilm formation on inanimate substrate	GO:0090609, GO:0051703	single-species submerged biofilm formation, intraspecies interaction between organisms	8.2	7
4	GO:0009900	dehiscence	GO:0048609	multicellular organismal reproductive process	42	66
4	GO:0051014	actin filament severing	GO:0030029	actin filament-based process	6	6
4	GO:0051984	positive regulation of chromosome segregation	GO:0007059, GO:0048522, GO:0051983	chromosome segregation, positive regulation of cellular process, regulation of chromosome segregation	4.61	6
4	GO:1900742	negative regulation of filamentous growth of a population of unicellular organisms in response to pH	GO:1900741, GO:1900429, GO:0036177, GO:0048585	regulation of filamentous growth of a population of unicellular organisms in response to pH, negative regulation of filamentous growth of a population of unicellular organisms, filamentous growth of a population of unicellular organisms in response to pH, negative regulation of response to stimulus	0.6	1
4	GO:0070255	regulation of mucus secretion	GO:0051239, GO:0070254, GO:0050878, GO:0051046	regulation of multicellular organismal process, mucus secretion, regulation of body fluid levels, regulation of secretion	0.6	1
4	GO:0032088	negative regulation of NF-kappaB transcription factor activity	GO:0043433	negative regulation of DNA-binding transcription factor activity	4.6	4
4	GO:0062014	negative regulation of small molecule metabolic process	GO:0009892, GO:0062012, GO:0044281	negative regulation of metabolic process, regulation of small molecule metabolic process, small molecule metabolic process	12.72	27
4	GO:0060744	mammary gland branching involved in thelarche	GO:0060444, GO:0003006, GO:0042695	branching involved in mammary gland duct morphogenesis, developmental process involved in reproduction, thelarche	2	2
4	GO:0002687	positive regulation of leukocyte migration	GO:0002684, GO:0050900, GO:0002685, GO:0030335	positive regulation of immune system process, leukocyte migration, regulation of leukocyte migration, positive regulation of cell migration	1.44	4
4	GO:0086065	cell communication involved in cardiac conduction	GO:0007154, GO:0061337	cell communication, cardiac conduction	3.39	3
4	GO:0051222	positive regulation of protein transport	GO:0051223, GO:1904951, GO:0051050, GO:0015031	regulation of protein transport, positive regulation of establishment of protein localization, positive regulation of transport, protein transport	29.66	33
4	GO:0006766	vitamin metabolic process	GO:0044281	small molecule metabolic process	93.68	67
4	GO:0010582	floral meristem determinacy	GO:0010022, GO:0009908, GO:0003006	meristem determinacy, flower development, developmental process involved in reproduction	34	34
4	GO:0009408	response to heat	GO:0006950, GO:0009266	response to stress, response to temperature stimulus	346.84	259
4	GO:0048581	negative regulation of post-embryonic development	GO:0009791, GO:0051241, GO:0048580, GO:0051093	post-embryonic development, negative regulation of multicellular organismal process, regulation of post-embryonic development, negative regulation of developmental process	217.76	131
4	GO:0031570	DNA integrity checkpoint	GO:0000075	cell cycle checkpoint	57.76	47
4	GO:1900741	regulation of filamentous growth of a population of unicellular organisms in response to pH	GO:1900428, GO:0036177, GO:0048583	regulation of filamentous growth of a population of unicellular organisms, filamentous growth of a population of unicellular organisms in response to pH, regulation of response to stimulus	5.4	7
4	GO:0001945	lymph vessel development	GO:0048856, GO:0001944	anatomical structure development, vasculature development	0.36	1
4	GO:0032637	interleukin-8 production	GO:0001816	cytokine production	0.6	1
4	GO:0007612	learning	GO:0007611	learning or memory	13.88	11
4	GO:0046660	female sex differentiation	GO:0007275, GO:0007548	multicellular organism development, sex differentiation	5.46	11
4	GO:0044241	lipid digestion	GO:0007586	digestion	1	1
4	GO:0010100	negative regulation of photomorphogenesis	GO:0010099, GO:0009640, GO:0048585, GO:0048581	regulation of photomorphogenesis, photomorphogenesis, negative regulation of response to stimulus, negative regulation of post-embryonic development	13	13
4	GO:0048482	plant ovule morphogenesis	GO:1905392, GO:0003006, GO:0048481, GO:0048445, GO:0090698	plant organ morphogenesis, developmental process involved in reproduction, plant ovule development, carpel morphogenesis, post-embryonic plant morphogenesis	2	2
4	GO:0001756	somitogenesis	GO:0043009, GO:0061053, GO:0048646, GO:0035282, GO:0009952	chordate embryonic development, somite development, anatomical structure formation involved in morphogenesis, segmentation, anterior/posterior pattern specification	6	6
4	GO:1903338	regulation of cell wall organization or biogenesis	GO:0071554, GO:0050794	cell wall organization or biogenesis, regulation of cellular process	40.56	24
4	GO:0080148	negative regulation of response to water deprivation	GO:2000070, GO:0009414, GO:0048585	regulation of response to water deprivation, response to water deprivation, negative regulation of response to stimulus	9	9
4	GO:0046883	regulation of hormone secretion	GO:0046879, GO:0010817, GO:0010646, GO:0023051, GO:1903530	hormone secretion, regulation of hormone levels, regulation of cell communication, regulation of signaling, regulation of secretion by cell	5.41	14
4	GO:1901890	positive regulation of cell junction assembly	GO:1901888, GO:0044089, GO:0051130, GO:0034329	regulation of cell junction assembly, positive regulation of cellular component biogenesis, positive regulation of cellular component organization, cell junction assembly	0.6	1
4	GO:0001553	luteinization	GO:0008585, GO:0022602	female gonad development, ovulation cycle process	1	1
4	GO:0009640	photomorphogenesis	GO:0009791, GO:0009639	post-embryonic development, response to red or far red light	157.2	108
4	GO:0001402	signal transduction involved in filamentous growth	GO:0030447, GO:0007165	filamentous growth, signal transduction	6	6
4	GO:0010016	shoot system morphogenesis	GO:0009653, GO:0048367	anatomical structure morphogenesis, shoot system development	579.92	305
4	GO:2000647	negative regulation of stem cell proliferation	GO:0008285, GO:0072089, GO:0072091	negative regulation of cell proliferation, stem cell proliferation, regulation of stem cell proliferation	1.2	2
4	GO:0099402	plant organ development	GO:0048856, GO:0048731	anatomical structure development, system development	4698.71	1372
4	GO:0007053	spindle assembly involved in male meiosis	GO:0090306, GO:0007140, GO:0022412	spindle assembly involved in meiosis, male meiotic nuclear division, cellular process involved in reproduction in multicellular organism	5.2	4
4	GO:0080173	male-female gamete recognition during double fertilization forming a zygote and endosperm	GO:0061936, GO:0022412, GO:0009988	fusion of sperm to egg plasma membrane involved in double fertilization forming a zygote and endosperm, cellular process involved in reproduction in multicellular organism, cell-cell recognition	1	1
4	GO:0031668	cellular response to extracellular stimulus	GO:0007154, GO:0051716, GO:0009991, GO:0071496	cell communication, cellular response to stimulus, response to extracellular stimulus, cellular response to external stimulus	233.32	217
4	GO:0060378	regulation of brood size	GO:0044703, GO:0065008, GO:0048609, GO:0044706	multi-organism reproductive process, regulation of biological quality, multicellular organismal reproductive process, multi-multicellular organism process	1	1
4	GO:0045454	cell redox homeostasis	GO:0019725, GO:0050794	cellular homeostasis, regulation of cellular process	65	65
4	GO:0014010	Schwann cell proliferation	GO:0014009	glial cell proliferation	0.6	1
4	GO:0044550	secondary metabolite biosynthetic process	GO:0019748, GO:0009058	secondary metabolic process, biosynthetic process	399.34	229
4	GO:0032609	interferon-gamma production	GO:0001816	cytokine production	3.6	6
4	GO:0051236	establishment of RNA localization	GO:0051234, GO:0006403	establishment of localization, RNA localization	121.65	85
4	GO:0007062	sister chromatid cohesion	GO:0051276, GO:0022402, GO:0000819	chromosome organization, cell cycle process, sister chromatid segregation	45.36	27
4	GO:0010231	maintenance of seed dormancy	GO:0097437, GO:0010162	maintenance of dormancy, seed dormancy process	37.6	37
4	GO:0048840	otolith development	GO:0048856, GO:0048839	anatomical structure development, inner ear development	1.8	3
4	GO:0007306	eggshell chorion assembly	GO:0007304, GO:0003006, GO:0010927, GO:0022412	chorion-containing eggshell formation, developmental process involved in reproduction, cellular component assembly involved in morphogenesis, cellular process involved in reproduction in multicellular organism	3.6	6
4	GO:0060255	regulation of macromolecule metabolic process	GO:0019222, GO:0043170	regulation of metabolic process, macromolecule metabolic process	10425	1930
4	GO:0010098	suspensor development	GO:0048856	anatomical structure development	13	13
4	GO:0042633	hair cycle	GO:0042303	molting cycle	5.98	9
4	GO:0048457	floral whorl morphogenesis	GO:0048439, GO:0003006, GO:0048438, GO:0090698	flower morphogenesis, developmental process involved in reproduction, floral whorl development, post-embryonic plant morphogenesis	23	23
4	GO:0090421	embryonic meristem initiation	GO:0010014	meristem initiation	28.2	44
4	GO:1900409	positive regulation of cellular response to oxidative stress	GO:0048522, GO:1900407, GO:0034599, GO:1902884	positive regulation of cellular process, regulation of cellular response to oxidative stress, cellular response to oxidative stress, positive regulation of response to oxidative stress	18.08	17
4	GO:0002702	positive regulation of production of molecular mediator of immune response	GO:0002699, GO:0002440, GO:0002700	positive regulation of immune effector process, production of molecular mediator of immune response, regulation of production of molecular mediator of immune response	11.81	9
4	GO:0097501	stress response to metal ion	GO:0006950, GO:0010038	response to stress, response to metal ion	26.24	14
4	GO:0061178	regulation of insulin secretion involved in cellular response to glucose stimulus	GO:0050796, GO:0035773, GO:0060341, GO:0048583	regulation of insulin secretion, insulin secretion involved in cellular response to glucose stimulus, regulation of cellular localization, regulation of response to stimulus	0.6	1
4	GO:0022607	cellular component assembly	GO:0044085, GO:0016043	cellular component biogenesis, cellular component organization	1939.2	828
4	GO:2000068	regulation of defense response to insect	GO:0032101, GO:0002213, GO:0031347, GO:0043900, GO:0002831	regulation of response to external stimulus, defense response to insect, regulation of defense response, regulation of multi-organism process, regulation of response to biotic stimulus	32.8	25
4	GO:0033037	polysaccharide localization	GO:0033036	macromolecule localization	35.06	52
4	GO:0055082	cellular chemical homeostasis	GO:0019725, GO:0048878	cellular homeostasis, chemical homeostasis	283.49	228
4	GO:0023061	signal release	GO:0007267, GO:0032940	cell-cell signaling, secretion by cell	18.73	37
4	GO:0043616	keratinocyte proliferation	GO:0050673	epithelial cell proliferation	0.6	1
4	GO:0035093	spermatogenesis, exchange of chromosomal proteins	GO:0022412, GO:0035092, GO:0043486	cellular process involved in reproduction in multicellular organism, sperm chromatin condensation, histone exchange	2	2
4	GO:0009268	response to pH	GO:0009628	response to abiotic stimulus	35	17
4	GO:2000178	negative regulation of neural precursor cell proliferation	GO:0008285, GO:2000177, GO:0061351	negative regulation of cell proliferation, regulation of neural precursor cell proliferation, neural precursor cell proliferation	1.2	2
4	GO:1903334	positive regulation of protein folding	GO:0048522, GO:0006457, GO:1903332	positive regulation of cellular process, protein folding, regulation of protein folding	1.8	3
4	GO:0032635	interleukin-6 production	GO:0001816	cytokine production	5.76	5
4	GO:1903036	positive regulation of response to wounding	GO:0048584, GO:0009611, GO:1903034	positive regulation of response to stimulus, response to wounding, regulation of response to wounding	1.56	2
4	GO:0030728	ovulation	GO:0007292, GO:0048609	female gamete generation, multicellular organismal reproductive process	2	2
4	GO:0010617	circadian regulation of calcium ion oscillation	GO:0051480, GO:0007623	regulation of cytosolic calcium ion concentration, circadian rhythm	6	6
4	GO:0090070	positive regulation of ribosome biogenesis	GO:0090069, GO:0042254, GO:0044089	regulation of ribosome biogenesis, ribosome biogenesis, positive regulation of cellular component biogenesis	3.6	3
4	GO:0048512	circadian behavior	GO:0007622, GO:0007623	rhythmic behavior, circadian rhythm	6.22	9
4	GO:0002504	antigen processing and presentation of peptide or polysaccharide antigen via MHC class II	GO:0019882	antigen processing and presentation	0.72	2
4	GO:0016188	synaptic vesicle maturation	GO:0016050, GO:0021700	vesicle organization, developmental maturation	2	2
4	GO:0000747	conjugation with cellular fusion	GO:0140253, GO:0019953, GO:0000746	cell-cell fusion, sexual reproduction, conjugation	5.47	9
4	GO:0010035	response to inorganic substance	GO:0042221	response to chemical	2488.59	1258
4	GO:0035069	larval midgut histolysis	GO:0007552, GO:0048707, GO:0060033	metamorphosis, instar larval or pupal morphogenesis, anatomical structure regression	13.8	9
4	GO:0021675	nerve development	GO:0048856, GO:0007399	anatomical structure development, nervous system development	0.86	3
4	GO:0099536	synaptic signaling	GO:0007267	cell-cell signaling	38.83	60
4	GO:2001022	positive regulation of response to DNA damage stimulus	GO:0048584, GO:0006974, GO:0048522, GO:2001020	positive regulation of response to stimulus, cellular response to DNA damage stimulus, positive regulation of cellular process, regulation of response to DNA damage stimulus	3.05	4
4	GO:0035168	larval lymph gland hemocyte differentiation	GO:0035167, GO:0042386	larval lymph gland hemopoiesis, hemocyte differentiation	1.56	2
4	GO:1904851	positive regulation of establishment of protein localization to telomere	GO:1904816, GO:1904951, GO:0070200, GO:0070203	positive regulation of protein localization to chromosome, telomeric region, positive regulation of establishment of protein localization, establishment of protein localization to telomere, regulation of establishment of protein localization to telomere	10	10
4	GO:0045124	regulation of bone resorption	GO:0046850, GO:0045453, GO:0065008	regulation of bone remodeling, bone resorption, regulation of biological quality	1	1
4	GO:2000652	regulation of secondary cell wall biogenesis	GO:1903338, GO:0044087, GO:0009834	regulation of cell wall organization or biogenesis, regulation of cellular component biogenesis, plant-type secondary cell wall biogenesis	17.2	13
4	GO:2000179	positive regulation of neural precursor cell proliferation	GO:2000177, GO:0061351, GO:0008284	regulation of neural precursor cell proliferation, neural precursor cell proliferation, positive regulation of cell proliferation	11	8
4	GO:0035774	positive regulation of insulin secretion involved in cellular response to glucose stimulus	GO:0048584, GO:0035773, GO:0061178, GO:0032024	positive regulation of response to stimulus, insulin secretion involved in cellular response to glucose stimulus, regulation of insulin secretion involved in cellular response to glucose stimulus, positive regulation of insulin secretion	1	1
4	GO:0050687	negative regulation of defense response to virus	GO:0051607, GO:0031348, GO:0050688, GO:0032102, GO:0002698, GO:0002832, GO:0043901	defense response to virus, negative regulation of defense response, regulation of defense response to virus, negative regulation of response to external stimulus, negative regulation of immune effector process, negative regulation of response to biotic stimulus, negative regulation of multi-organism process	2	2
4	GO:0070121	Kupffer's vesicle development	GO:0048856	anatomical structure development	1	1
4	GO:0044770	cell cycle phase transition	GO:0022402	cell cycle process	101.15	97
4	GO:0046716	muscle cell cellular homeostasis	GO:0019725, GO:0060249	cellular homeostasis, anatomical structure homeostasis	11	11
4	GO:0009798	axis specification	GO:0007389	pattern specification process	156.9	126
4	GO:0048480	stigma development	GO:0048856, GO:0003006, GO:0048440	anatomical structure development, developmental process involved in reproduction, carpel development	3	3
4	GO:0098542	defense response to other organism	GO:0006952, GO:0051707	defense response, response to other organism	2012.17	927
4	GO:0010529	negative regulation of transposition	GO:0048523, GO:0010528, GO:0032196	negative regulation of cellular process, regulation of transposition, transposition	12.4	10
4	GO:0097529	myeloid leukocyte migration	GO:0050900	leukocyte migration	1.21	2
4	GO:0080006	internode patterning	GO:0007389, GO:0048367	pattern specification process, shoot system development	24	24
4	GO:0031641	regulation of myelination	GO:0042552, GO:0051960, GO:0050794	myelination, regulation of nervous system development, regulation of cellular process	4.2	7
4	GO:0030901	midbrain development	GO:0048856, GO:0007420	anatomical structure development, brain development	24.2	17
4	GO:0051963	regulation of synapse assembly	GO:0051960, GO:0044087, GO:0007416, GO:0050807	regulation of nervous system development, regulation of cellular component biogenesis, synapse assembly, regulation of synapse organization	15.84	16
4	GO:0001910	regulation of leukocyte mediated cytotoxicity	GO:0001909, GO:0031341	leukocyte mediated cytotoxicity, regulation of cell killing	0.72	2
4	GO:1905881	positive regulation of oogenesis	GO:2000243, GO:1905879, GO:0010720, GO:0051240, GO:0048477, GO:0043902	positive regulation of reproductive process, regulation of oogenesis, positive regulation of cell development, positive regulation of multicellular organismal process, oogenesis, positive regulation of multi-organism process	0.43	2
4	GO:0009889	regulation of biosynthetic process	GO:0019222, GO:0009058	regulation of metabolic process, biosynthetic process	5886.58	1572
4	GO:0080186	developmental vegetative growth	GO:0048589	developmental growth	13	10
4	GO:0070849	response to epidermal growth factor	GO:0009719, GO:0070848	response to endogenous stimulus, response to growth factor	1	1
4	GO:0090033	positive regulation of filamentous growth	GO:0030447, GO:0045927, GO:0010570	filamentous growth, positive regulation of growth, regulation of filamentous growth	13.92	10
4	GO:0035383	thioester metabolic process	GO:0071704, GO:0006790	organic substance metabolic process, sulfur compound metabolic process	73.09	67
4	GO:0071214	cellular response to abiotic stimulus	GO:0009628, GO:0104004	response to abiotic stimulus, cellular response to environmental stimulus	355.42	328
4	GO:0032964	collagen biosynthetic process	GO:0009058, GO:0032963	biosynthetic process, collagen metabolic process	1.8	3
4	GO:0060341	regulation of cellular localization	GO:0051641, GO:0032879	cellular localization, regulation of localization	52.18	105
4	GO:0010030	positive regulation of seed germination	GO:0048582, GO:0010029, GO:0009845	positive regulation of post-embryonic development, regulation of seed germination, seed germination	24	24
4	GO:0001704	formation of primary germ layer	GO:0048646, GO:0007369	anatomical structure formation involved in morphogenesis, gastrulation	4.25	6
4	GO:0001912	positive regulation of leukocyte mediated cytotoxicity	GO:0031343, GO:0001909, GO:0001910	positive regulation of cell killing, leukocyte mediated cytotoxicity, regulation of leukocyte mediated cytotoxicity	1.2	2
4	GO:0002536	respiratory burst involved in inflammatory response	GO:0002679, GO:0002532	respiratory burst involved in defense response, production of molecular mediator involved in inflammatory response	1	1
4	GO:0048002	antigen processing and presentation of peptide antigen	GO:0019882	antigen processing and presentation	34.5	20
4	GO:0003279	cardiac septum development	GO:0048856, GO:0003205	anatomical structure development, cardiac chamber development	7.54	10
4	GO:2000693	positive regulation of seed maturation	GO:2000243, GO:0010431, GO:0048582, GO:2000034	positive regulation of reproductive process, seed maturation, positive regulation of post-embryonic development, regulation of seed maturation	3	3
4	GO:0009410	response to xenobiotic stimulus	GO:0042221	response to chemical	45.83	31
4	GO:0048437	floral organ development	GO:0099402, GO:0009908, GO:0003006	plant organ development, flower development, developmental process involved in reproduction	782.65	390
4	GO:0030725	germline ring canal formation	GO:0022412, GO:0043063	cellular process involved in reproduction in multicellular organism, intercellular bridge organization	1.8	3
4	GO:0048530	fruit morphogenesis	GO:0010154, GO:0003006, GO:0090698	fruit development, developmental process involved in reproduction, post-embryonic plant morphogenesis	4	4
4	GO:0001709	cell fate determination	GO:0048869, GO:0045165	cellular developmental process, cell fate commitment	23.88	18
4	GO:0061163	endoplasmic reticulum polarization	GO:0007029, GO:0007163	endoplasmic reticulum organization, establishment or maintenance of cell polarity	4.65	4
4	GO:0001824	blastocyst development	GO:0048856, GO:0001701	anatomical structure development, in utero embryonic development	29.6	20
4	GO:1903530	regulation of secretion by cell	GO:0032940, GO:0051046, GO:0050794	secretion by cell, regulation of secretion, regulation of cellular process	44.82	52
4	GO:2001025	positive regulation of response to drug	GO:0048584, GO:0042493, GO:2001023	positive regulation of response to stimulus, response to drug, regulation of response to drug	2.16	6
4	GO:0030011	maintenance of cell polarity	GO:0007163	establishment or maintenance of cell polarity	12.48	9
4	GO:0055017	cardiac muscle tissue growth	GO:0048589, GO:0048738, GO:0060419	developmental growth, cardiac muscle tissue development, heart growth	11.16	15
4	GO:0010623	programmed cell death involved in cell development	GO:0048869, GO:0048468, GO:0012501	cellular developmental process, cell development, programmed cell death	45.59	28
4	GO:0055086	nucleobase-containing small molecule metabolic process	GO:0006139, GO:0044281	nucleobase-containing compound metabolic process, small molecule metabolic process	1123.69	426
4	GO:0031099	regeneration	GO:0048856	anatomical structure development	38.29	26
4	GO:0090143	nucleoid organization	GO:0016043	cellular component organization	2	2
4	GO:0051284	positive regulation of sequestering of calcium ion	GO:0051282, GO:0048522, GO:0051208	regulation of sequestering of calcium ion, positive regulation of cellular process, sequestering of calcium ion	0.36	1
4	GO:0060581	cell fate commitment involved in pattern specification	GO:0045165, GO:0007389	cell fate commitment, pattern specification process	0.36	1
4	GO:0032103	positive regulation of response to external stimulus	GO:0032101, GO:0048584, GO:0009605	regulation of response to external stimulus, positive regulation of response to stimulus, response to external stimulus	111.92	69
4	GO:0032102	negative regulation of response to external stimulus	GO:0032101, GO:0009605, GO:0048585	regulation of response to external stimulus, response to external stimulus, negative regulation of response to stimulus	25.08	42
4	GO:1902299	pre-replicative complex assembly involved in cell cycle DNA replication	GO:0044786, GO:0036388, GO:0022402	cell cycle DNA replication, pre-replicative complex assembly, cell cycle process	6.6	11
4	GO:0009799	specification of symmetry	GO:0007389	pattern specification process	92.58	48
4	GO:0001967	suckling behavior	GO:0007631, GO:0051705	feeding behavior, multi-organism behavior	1	1
4	GO:0048636	positive regulation of muscle organ development	GO:0051094, GO:0048634, GO:0051240, GO:0007517	positive regulation of developmental process, regulation of muscle organ development, positive regulation of multicellular organismal process, muscle organ development	1.3	6
4	GO:0072006	nephron development	GO:0048856, GO:0001822	anatomical structure development, kidney development	1.44	6
4	GO:1902868	positive regulation of retina development in camera-type eye	GO:0051094, GO:0060041, GO:1902866, GO:0051240	positive regulation of developmental process, retina development in camera-type eye, regulation of retina development in camera-type eye, positive regulation of multicellular organismal process	0.6	1
4	GO:1901001	negative regulation of response to salt stress	GO:1901000, GO:0009651, GO:0048585	regulation of response to salt stress, response to salt stress, negative regulation of response to stimulus	19	19
4	GO:0035166	post-embryonic hemopoiesis	GO:0048569, GO:0009791, GO:0030097	post-embryonic animal organ development, post-embryonic development, hemopoiesis	4.16	6
4	GO:0007296	vitellogenesis	GO:0007292, GO:0022412, GO:0007028	female gamete generation, cellular process involved in reproduction in multicellular organism, cytoplasm organization	2	2
4	GO:0030522	intracellular receptor signaling pathway	GO:0007165	signal transduction	44.69	60
4	GO:0022613	ribonucleoprotein complex biogenesis	GO:0044085	cellular component biogenesis	789.73	335
4	GO:0009692	ethylene metabolic process	GO:0043449, GO:0042445	cellular alkene metabolic process, hormone metabolic process	20.52	27
4	GO:0051304	chromosome separation	GO:0007059, GO:0022402	chromosome segregation, cell cycle process	48.99	26
4	GO:0090317	negative regulation of intracellular protein transport	GO:0051224, GO:1903828, GO:0006886, GO:0033157, GO:0032387	negative regulation of protein transport, negative regulation of cellular protein localization, intracellular protein transport, regulation of intracellular protein transport, negative regulation of intracellular transport	4.68	9
4	GO:0031136	positive regulation of conjugation	GO:0046999, GO:0048522, GO:0000746, GO:0043902	regulation of conjugation, positive regulation of cellular process, conjugation, positive regulation of multi-organism process	1.44	6
4	GO:0006979	response to oxidative stress	GO:0006950	response to stress	931.08	522
4	GO:0030703	eggshell formation	GO:0048646, GO:0003006, GO:0048477	anatomical structure formation involved in morphogenesis, developmental process involved in reproduction, oogenesis	1.3	6
4	GO:0042403	thyroid hormone metabolic process	GO:0018958, GO:0042445, GO:0006575	phenol-containing compound metabolic process, hormone metabolic process, cellular modified amino acid metabolic process	1	1
4	GO:0035092	sperm chromatin condensation	GO:0007289, GO:0022412, GO:0006325, GO:0006323	spermatid nucleus differentiation, cellular process involved in reproduction in multicellular organism, chromatin organization, DNA packaging	4.2	3
4	GO:0070314	G1 to G0 transition	GO:0022402	cell cycle process	3	3
4	GO:2000692	negative regulation of seed maturation	GO:2000242, GO:0010431, GO:2000034, GO:0048581	negative regulation of reproductive process, seed maturation, regulation of seed maturation, negative regulation of post-embryonic development	2.4	4
4	GO:0098609	cell-cell adhesion	GO:0007155	cell adhesion	55.27	43
4	GO:0061029	eyelid development in camera-type eye	GO:0048856, GO:0043010	anatomical structure development, camera-type eye development	4	4
4	GO:1903867	extraembryonic membrane development	GO:0048856	anatomical structure development	0.36	1
4	GO:0006139	nucleobase-containing compound metabolic process	GO:0006725, GO:0034641, GO:1901360, GO:0046483, GO:0044238	cellular aromatic compound metabolic process, cellular nitrogen compound metabolic process, organic cyclic compound metabolic process, heterocycle metabolic process, primary metabolic process	11014.7	2697
4	GO:0000226	microtubule cytoskeleton organization	GO:0007010, GO:0007017	cytoskeleton organization, microtubule-based process	546.97	228
4	GO:0048265	response to pain	GO:0033555	multicellular organismal response to stress	1	1
4	GO:0042073	intraciliary transport	GO:0031503, GO:0044782, GO:0010970	protein-containing complex localization, cilium organization, transport along microtubule	7.2	6
4	GO:0035047	centrosomal and pronuclear rotation	GO:0048869, GO:0003006, GO:0007338	cellular developmental process, developmental process involved in reproduction, single fertilization	1	1
4	GO:2000026	regulation of multicellular organismal development	GO:0051239, GO:0007275, GO:0050793	regulation of multicellular organismal process, multicellular organism development, regulation of developmental process	2271.52	886
4	GO:1903543	positive regulation of exosomal secretion	GO:1990182, GO:0045921, GO:1903541, GO:0044089	exosomal secretion, positive regulation of exocytosis, regulation of exosomal secretion, positive regulation of cellular component biogenesis	2	2
4	GO:0030476	ascospore wall assembly	GO:0071940, GO:0003006, GO:0070591, GO:1903046, GO:0042244	fungal-type cell wall assembly, developmental process involved in reproduction, ascospore wall biogenesis, meiotic cell cycle process, spore wall assembly	2	2
4	GO:0007228	positive regulation of hh target transcription factor activity	GO:0051091, GO:0007227	positive regulation of DNA-binding transcription factor activity, signal transduction downstream of smoothened	2	2
4	GO:0070591	ascospore wall biogenesis	GO:0009272, GO:0030437, GO:0070590, GO:1903046	fungal-type cell wall biogenesis, ascospore formation, spore wall biogenesis, meiotic cell cycle process	1.2	2
4	GO:0009413	response to flooding	GO:0009415, GO:0006950	response to water, response to stress	7	7
4	GO:0046907	intracellular transport	GO:0051641, GO:0006810, GO:0051649	cellular localization, transport, establishment of localization in cell	1247.11	517
4	GO:0007349	cellularization	GO:0007275, GO:0048646	multicellular organism development, anatomical structure formation involved in morphogenesis	26.6	17
4	GO:0045595	regulation of cell differentiation	GO:0050793, GO:0030154, GO:0050794	regulation of developmental process, cell differentiation, regulation of cellular process	644.98	255
4	GO:0007530	sex determination	GO:0003006	developmental process involved in reproduction	8.23	6
4	GO:0043046	DNA methylation involved in gamete generation	GO:0007276, GO:0006306, GO:0022412	gamete generation, DNA methylation, cellular process involved in reproduction in multicellular organism	3	3
4	GO:0048316	seed development	GO:0010154, GO:0048608, GO:0009791	fruit development, reproductive structure development, post-embryonic development	1848.18	1031
4	GO:2001023	regulation of response to drug	GO:0042493, GO:0048583	response to drug, regulation of response to stimulus	65.14	48
4	GO:1905622	negative regulation of leaf development	GO:0048366, GO:0051241, GO:2000024, GO:0051093	leaf development, negative regulation of multicellular organismal process, regulation of leaf development, negative regulation of developmental process	21	35
4	GO:0006740	NADPH regeneration	GO:0055114, GO:0006739	oxidation-reduction process, NADP metabolic process	5.2	4
4	GO:0007405	neuroblast proliferation	GO:0072089, GO:0061351, GO:0048699	stem cell proliferation, neural precursor cell proliferation, generation of neurons	32.8	25
4	GO:0046662	regulation of oviposition	GO:0051239, GO:0018991, GO:2000241, GO:0050795	regulation of multicellular organismal process, oviposition, regulation of reproductive process, regulation of behavior	3.6	3
4	GO:0048508	embryonic meristem development	GO:0003006, GO:0009793, GO:0048507	developmental process involved in reproduction, embryo development ending in seed dormancy, meristem development	131.76	87
4	GO:0070192	chromosome organization involved in meiotic cell cycle	GO:0051276, GO:1903046	chromosome organization, meiotic cell cycle process	17.23	20
4	GO:0198738	cell-cell signaling by wnt	GO:0007267	cell-cell signaling	73.82	52
4	GO:0035966	response to topologically incorrect protein	GO:0010033, GO:0006950	response to organic substance, response to stress	100.9	71
4	GO:0006403	RNA localization	GO:0033036	macromolecule localization	249.6	127
4	GO:0007618	mating	GO:0019953, GO:0044703	sexual reproduction, multi-organism reproductive process	7.9	8
4	GO:0097722	sperm motility	GO:0048870	cell motility	6.96	11
4	GO:0051271	negative regulation of cellular component movement	GO:0048523, GO:0051270, GO:0006928	negative regulation of cellular process, regulation of cellular component movement, movement of cell or subcellular component	7.57	14
4	GO:0002437	inflammatory response to antigenic stimulus	GO:0006954, GO:0006955	inflammatory response, immune response	1.2	2
4	GO:0043903	regulation of symbiosis, encompassing mutualism through parasitism	GO:0043900, GO:0044403	regulation of multi-organism process, symbiont process	94.56	50
4	GO:0002931	response to ischemia	GO:0006950	response to stress	1	1
4	GO:0002118	aggressive behavior	GO:0051705	multi-organism behavior	3.6	6
4	GO:0031139	positive regulation of conjugation with cellular fusion	GO:2000243, GO:0031136, GO:0031137, GO:0000747	positive regulation of reproductive process, positive regulation of conjugation, regulation of conjugation with cellular fusion, conjugation with cellular fusion	2.4	6
4	GO:0080117	secondary growth	GO:0080190	lateral growth	29.6	20
4	GO:0033600	negative regulation of mammary gland epithelial cell proliferation	GO:0050680, GO:0033599, GO:0051241, GO:0033598, GO:0051093	negative regulation of epithelial cell proliferation, regulation of mammary gland epithelial cell proliferation, negative regulation of multicellular organismal process, mammary gland epithelial cell proliferation, negative regulation of developmental process	2	2
4	GO:0060996	dendritic spine development	GO:0048856, GO:0016358	anatomical structure development, dendrite development	23.4	12
4	GO:1903541	regulation of exosomal secretion	GO:1990182, GO:0017157, GO:0044087	exosomal secretion, regulation of exocytosis, regulation of cellular component biogenesis	1.2	2
4	GO:0003206	cardiac chamber morphogenesis	GO:0003007, GO:0009653, GO:0003205	heart morphogenesis, anatomical structure morphogenesis, cardiac chamber development	3.77	7
4	GO:0080112	seed growth	GO:0048589, GO:0003006, GO:0048316	developmental growth, developmental process involved in reproduction, seed development	21	35
4	GO:0048167	regulation of synaptic plasticity	GO:0050804, GO:0065008	modulation of chemical synaptic transmission, regulation of biological quality	22.48	13
4	GO:0051445	regulation of meiotic cell cycle	GO:0051726, GO:2000241, GO:0051321	regulation of cell cycle, regulation of reproductive process, meiotic cell cycle	42.38	21
4	GO:0044093	positive regulation of molecular function	GO:0065009	regulation of molecular function	388.36	188
4	GO:0097190	apoptotic signaling pathway	GO:0007165, GO:0006915	signal transduction, apoptotic process	169.34	64
4	GO:0048653	anther development	GO:0048856, GO:0003006, GO:0048443	anatomical structure development, developmental process involved in reproduction, stamen development	112.77	74
4	GO:0030638	polyketide metabolic process	GO:0071704, GO:0019748	organic substance metabolic process, secondary metabolic process	2.4	2
4	GO:1901862	negative regulation of muscle tissue development	GO:1901861, GO:0060537, GO:0051093	regulation of muscle tissue development, muscle tissue development, negative regulation of developmental process	1.3	10
4	GO:1990069	stomatal opening	GO:0010118	stomatal movement	49.8	33
4	GO:0048513	animal organ development	GO:0048856, GO:0048731	anatomical structure development, system development	1709.37	594
4	GO:0023019	signal transduction involved in regulation of gene expression	GO:0007165, GO:0010468	signal transduction, regulation of gene expression	1	1
4	GO:0030900	forebrain development	GO:0048856, GO:0007420	anatomical structure development, brain development	80.45	45
4	GO:0048560	establishment of anatomical structure orientation	GO:0009798, GO:0009653	axis specification, anatomical structure morphogenesis	0.43	2
4	GO:0002164	larval development	GO:0007275, GO:0009791	multicellular organism development, post-embryonic development	74.92	88
4	GO:2000071	regulation of defense response by callose deposition	GO:0052542, GO:0032879, GO:0031347	defense response by callose deposition, regulation of localization, regulation of defense response	3	3
4	GO:0046283	anthocyanin-containing compound metabolic process	GO:0042440, GO:0009812	pigment metabolic process, flavonoid metabolic process	202.6	106
4	GO:0048833	specification of floral organ number	GO:0009908, GO:0003006, GO:0048832	flower development, developmental process involved in reproduction, specification of plant organ number	2.6	2
4	GO:0050808	synapse organization	GO:0016043	cellular component organization	123.21	51
4	GO:0031325	positive regulation of cellular metabolic process	GO:0044237, GO:0031323, GO:0048522, GO:0009893	cellular metabolic process, regulation of cellular metabolic process, positive regulation of cellular process, positive regulation of metabolic process	2394.81	808
4	GO:1903531	negative regulation of secretion by cell	GO:0051048, GO:0032940, GO:0048523, GO:1903530	negative regulation of secretion, secretion by cell, negative regulation of cellular process, regulation of secretion by cell	6.46	15
4	GO:0008344	adult locomotory behavior	GO:0007626, GO:0030534	locomotory behavior, adult behavior	20	17
4	GO:0022037	metencephalon development	GO:0048856, GO:0030902	anatomical structure development, hindbrain development	16.37	11
4	GO:0042246	tissue regeneration	GO:0048589, GO:0009888, GO:0042060, GO:0031099	developmental growth, tissue development, wound healing, regeneration	11.52	18
4	GO:0010927	cellular component assembly involved in morphogenesis	GO:0048646, GO:0022607, GO:0032989	anatomical structure formation involved in morphogenesis, cellular component assembly, cellular component morphogenesis	87.38	103
4	GO:0040019	positive regulation of embryonic development	GO:0051094, GO:0009790, GO:0045995, GO:0051240	positive regulation of developmental process, embryo development, regulation of embryonic development, positive regulation of multicellular organismal process	9.2	8
4	GO:0003170	heart valve development	GO:0048856, GO:0007507	anatomical structure development, heart development	1.44	2
4	GO:0048578	positive regulation of long-day photoperiodism, flowering	GO:0048584, GO:2000243, GO:0048582, GO:0048586, GO:0048574	positive regulation of response to stimulus, positive regulation of reproductive process, positive regulation of post-embryonic development, regulation of long-day photoperiodism, flowering, long-day photoperiodism, flowering	7	7
4	GO:0010634	positive regulation of epithelial cell migration	GO:0010631, GO:0010632, GO:0030335, GO:0051240	epithelial cell migration, regulation of epithelial cell migration, positive regulation of cell migration, positive regulation of multicellular organismal process	2	2
4	GO:0007028	cytoplasm organization	GO:0016043	cellular component organization	33.49	25
4	GO:0001306	age-dependent response to oxidative stress	GO:0006979, GO:0007571	response to oxidative stress, age-dependent general metabolic decline	1.2	2
4	GO:0008343	adult feeding behavior	GO:0007631, GO:0030534	feeding behavior, adult behavior	2	2
4	GO:0045833	negative regulation of lipid metabolic process	GO:0019216, GO:0009892, GO:0006629	regulation of lipid metabolic process, negative regulation of metabolic process, lipid metabolic process	6.27	18
4	GO:1901978	positive regulation of cell cycle checkpoint	GO:1901976, GO:0048522, GO:0000075	regulation of cell cycle checkpoint, positive regulation of cellular process, cell cycle checkpoint	0.22	1
4	GO:0002764	immune response-regulating signaling pathway	GO:0007165, GO:0050776	signal transduction, regulation of immune response	79.6	56
4	GO:0008217	regulation of blood pressure	GO:0008015, GO:0065008	blood circulation, regulation of biological quality	17.92	11
4	GO:0086019	cell-cell signaling involved in cardiac conduction	GO:0007267, GO:0086065	cell-cell signaling, cell communication involved in cardiac conduction	0.65	1
4	GO:0140112	extracellular vesicle biogenesis	GO:0044085	cellular component biogenesis	1.87	4
4	GO:0007116	regulation of cell budding	GO:0007114, GO:1903664, GO:0051302	cell budding, regulation of asexual reproduction, regulation of cell division	0.6	1
4	GO:0071585	detoxification of cadmium ion	GO:1990170, GO:0061687	stress response to cadmium ion, detoxification of inorganic compound	4	4
4	GO:0050678	regulation of epithelial cell proliferation	GO:0050673, GO:0042127	epithelial cell proliferation, regulation of cell proliferation	11.52	14
4	GO:0010528	regulation of transposition	GO:0050794, GO:0032196	regulation of cellular process, transposition	8.64	11
4	GO:0090287	regulation of cellular response to growth factor stimulus	GO:0071363, GO:0050794, GO:0048583	cellular response to growth factor stimulus, regulation of cellular process, regulation of response to stimulus	9.14	14
4	GO:0048729	tissue morphogenesis	GO:0009653, GO:0009888	anatomical structure morphogenesis, tissue development	154.76	141
4	GO:0019627	urea metabolic process	GO:1901564, GO:0071941, GO:0043603, GO:0044281	organonitrogen compound metabolic process, nitrogen cycle metabolic process, cellular amide metabolic process, small molecule metabolic process	4.2	7
4	GO:0045137	development of primary sexual characteristics	GO:0007275, GO:0003006, GO:0007548	multicellular organism development, developmental process involved in reproduction, sex differentiation	39.76	41
4	GO:0009558	embryo sac cellularization	GO:0007349, GO:0009561	cellularization, megagametogenesis	2	2
4	GO:0023014	signal transduction by protein phosphorylation	GO:0006468, GO:0007165	protein phosphorylation, signal transduction	291.63	139
4	GO:2000742	regulation of anterior head development	GO:0097065, GO:0050793	anterior head development, regulation of developmental process	0.6	1
4	GO:0030282	bone mineralization	GO:0001503, GO:0031214	ossification, biomineral tissue development	6.8	5
4	GO:0061936	fusion of sperm to egg plasma membrane involved in double fertilization forming a zygote and endosperm	GO:0045026, GO:0022412, GO:0009567	plasma membrane fusion, cellular process involved in reproduction in multicellular organism, double fertilization forming a zygote and endosperm	0.6	1
4	GO:0090351	seedling development	GO:0009791	post-embryonic development	675.56	326
4	GO:0060896	neural plate pattern specification	GO:0007389	pattern specification process	0.94	2
4	GO:0071109	superior temporal gyrus development	GO:0048856, GO:0021987	anatomical structure development, cerebral cortex development	5	5
4	GO:0046149	pigment catabolic process	GO:0042440	pigment metabolic process	23.04	30
4	GO:0009860	pollen tube growth	GO:0000904, GO:0003006, GO:0048588, GO:0009932, GO:0048868	cell morphogenesis involved in differentiation, developmental process involved in reproduction, developmental cell growth, cell tip growth, pollen tube development	226.2	213
4	GO:0050787	detoxification of mercury ion	GO:0061687, GO:0046689	detoxification of inorganic compound, response to mercury ion	1	1
4	GO:0001964	startle response	GO:0009605, GO:0050905	response to external stimulus, neuromuscular process	4.6	4
4	GO:0006935	chemotaxis	GO:0042330, GO:0042221	taxis, response to chemical	148.98	108
4	GO:0021695	cerebellar cortex development	GO:0048856, GO:0021549	anatomical structure development, cerebellum development	10.72	7
4	GO:0001892	embryonic placenta development	GO:0003006, GO:0001890, GO:0048568, GO:0001701	developmental process involved in reproduction, placenta development, embryonic organ development, in utero embryonic development	4.32	6
4	GO:0061197	fungiform papilla morphogenesis	GO:0009653, GO:0061196, GO:0043587	anatomical structure morphogenesis, fungiform papilla development, tongue morphogenesis	2.4	4
4	GO:0080154	regulation of fertilization	GO:0043900, GO:2000241, GO:0009566	regulation of multi-organism process, regulation of reproductive process, fertilization	2.04	5
4	GO:0070727	cellular macromolecule localization	GO:0051641, GO:0033036	cellular localization, macromolecule localization	854.18	578
4	GO:0007099	centriole replication	GO:0098534, GO:0022402, GO:0051298	centriole assembly, cell cycle process, centrosome duplication	10.36	10
4	GO:0014741	negative regulation of muscle hypertrophy	GO:0014896, GO:0014743, GO:0051241	muscle hypertrophy, regulation of muscle hypertrophy, negative regulation of multicellular organismal process	9.96	13
4	GO:1900246	positive regulation of RIG-I signaling pathway	GO:0039535, GO:0002699, GO:0032103, GO:0002833, GO:0045089, GO:0039529, GO:0043902, GO:0001819, GO:1902533	regulation of RIG-I signaling pathway, positive regulation of immune effector process, positive regulation of response to external stimulus, positive regulation of response to biotic stimulus, positive regulation of innate immune response, RIG-I signaling pathway, positive regulation of multi-organism process, positive regulation of cytokine production, positive regulation of intracellular signal…	5	5
4	GO:0051552	flavone metabolic process	GO:0042440, GO:0009812	pigment metabolic process, flavonoid metabolic process	18.31	19
4	GO:1900437	regulation of filamentous growth of a population of unicellular organisms in response to chemical stimulus	GO:1900428, GO:0036171, GO:0048583	regulation of filamentous growth of a population of unicellular organisms, filamentous growth of a population of unicellular organisms in response to chemical stimulus, regulation of response to stimulus	0.6	1
4	GO:0006458	'de novo' protein folding	GO:0006457	protein folding	55.8	36
4	GO:1990089	response to nerve growth factor	GO:0009719, GO:0070848	response to endogenous stimulus, response to growth factor	0.6	1
4	GO:0021548	pons development	GO:0048856, GO:0022037	anatomical structure development, metencephalon development	1.8	3
4	GO:0009726	detection of endogenous stimulus	GO:0009719, GO:0051606	response to endogenous stimulus, detection of stimulus	9	21
4	GO:0070254	mucus secretion	GO:1901264, GO:0071705, GO:0007589, GO:0032941	carbohydrate derivative transport, nitrogen compound transport, body fluid secretion, secretion by tissue	0.6	1
4	GO:0051590	positive regulation of neurotransmitter transport	GO:0051588, GO:0006836, GO:0051050	regulation of neurotransmitter transport, neurotransmitter transport, positive regulation of transport	3	5
4	GO:1901568	fatty acid derivative metabolic process	GO:0071704	organic substance metabolic process	49.87	71
4	GO:0080167	response to karrikin	GO:0009628	response to abiotic stimulus	191	191
4	GO:0036336	dendritic cell migration	GO:0050900	leukocyte migration	1.08	3
4	GO:0008103	oocyte microtubule cytoskeleton polarization	GO:0016325, GO:0007309, GO:0022412, GO:0007017	oocyte microtubule cytoskeleton organization, oocyte axis specification, cellular process involved in reproduction in multicellular organism, microtubule-based process	12	12
4	GO:0030713	ovarian follicle cell stalk formation	GO:0000904, GO:0003006, GO:0022412, GO:0030707	cell morphogenesis involved in differentiation, developmental process involved in reproduction, cellular process involved in reproduction in multicellular organism, ovarian follicle cell development	4	4
4	GO:0031589	cell-substrate adhesion	GO:0007155	cell adhesion	26.23	21
4	GO:0031323	regulation of cellular metabolic process	GO:0044237, GO:0019222, GO:0050794	cellular metabolic process, regulation of metabolic process, regulation of cellular process	9637.2	2055
4	GO:0046661	male sex differentiation	GO:0007275, GO:0007548	multicellular organism development, sex differentiation	27.63	19
4	GO:0060586	multicellular organismal iron ion homeostasis	GO:0055072, GO:0048871	iron ion homeostasis, multicellular organismal homeostasis	8	8
4	GO:0031453	positive regulation of heterochromatin assembly	GO:0031507, GO:0045799, GO:0031445, GO:0044089	heterochromatin assembly, positive regulation of chromatin assembly or disassembly, regulation of heterochromatin assembly, positive regulation of cellular component biogenesis	3	3
4	GO:0032241	positive regulation of nucleobase-containing compound transport	GO:0032239, GO:0051050, GO:0015931	regulation of nucleobase-containing compound transport, positive regulation of transport, nucleobase-containing compound transport	0.6	1
4	GO:1904415	regulation of xenophagy	GO:0032101, GO:0098792, GO:0031347, GO:0043900, GO:0016241, GO:0002831	regulation of response to external stimulus, xenophagy, regulation of defense response, regulation of multi-organism process, regulation of macroautophagy, regulation of response to biotic stimulus	1.2	2
4	GO:0010358	leaf shaping	GO:0048532, GO:0009965	anatomical structure arrangement, leaf morphogenesis	19	19
4	GO:0002274	myeloid leukocyte activation	GO:0045321	leukocyte activation	4.32	6
4	GO:0019730	antimicrobial humoral response	GO:0051707, GO:0006959	response to other organism, humoral immune response	8.18	5
4	GO:0098795	mRNA cleavage involved in gene silencing	GO:0016458, GO:0006379	gene silencing, mRNA cleavage	17.2	10
4	GO:0042267	natural killer cell mediated cytotoxicity	GO:0001909, GO:0002228	leukocyte mediated cytotoxicity, natural killer cell mediated immunity	0.6	1
4	GO:0090102	cochlea development	GO:0048856, GO:0048839	anatomical structure development, inner ear development	0.6	1
4	GO:0060009	Sertoli cell development	GO:0060008, GO:0003006, GO:0002064	Sertoli cell differentiation, developmental process involved in reproduction, epithelial cell development	1	1
4	GO:0006069	ethanol oxidation	GO:0006091, GO:0006067, GO:0055114	generation of precursor metabolites and energy, ethanol metabolic process, oxidation-reduction process	1	1
4	GO:0032005	signal transduction involved in positive regulation of conjugation with cellular fusion	GO:0007165, GO:0031139	signal transduction, positive regulation of conjugation with cellular fusion	0.6	1
4	GO:0090332	stomatal closure	GO:0010118	stomatal movement	43.4	32
4	GO:0035107	appendage morphogenesis	GO:0009653, GO:0048736	anatomical structure morphogenesis, appendage development	51.09	47
4	GO:0060251	regulation of glial cell proliferation	GO:0014009, GO:0042127, GO:0014013	glial cell proliferation, regulation of cell proliferation, regulation of gliogenesis	3.36	5
4	GO:0042594	response to starvation	GO:0006950, GO:0031667	response to stress, response to nutrient levels	330.03	185
4	GO:0046677	response to antibiotic	GO:0042221	response to chemical	896.42	424
4	GO:0016358	dendrite development	GO:0048856, GO:0031175	anatomical structure development, neuron projection development	56.16	57
4	GO:0051047	positive regulation of secretion	GO:0046903, GO:0051050, GO:0051046	secretion, positive regulation of transport, regulation of secretion	18.12	35
4	GO:1900367	positive regulation of defense response to insect	GO:0032103, GO:0002213, GO:0002833, GO:2000068, GO:0031349, GO:0043902	positive regulation of response to external stimulus, defense response to insect, positive regulation of response to biotic stimulus, regulation of defense response to insect, positive regulation of defense response, positive regulation of multi-organism process	2	2
4	GO:0050820	positive regulation of coagulation	GO:0050818, GO:0051240, GO:0050817	regulation of coagulation, positive regulation of multicellular organismal process, coagulation	0.6	1
4	GO:0001556	oocyte maturation	GO:0003006, GO:0022412, GO:0071695, GO:0048599, GO:0048469	developmental process involved in reproduction, cellular process involved in reproduction in multicellular organism, anatomical structure maturation, oocyte development, cell maturation	2.16	4
4	GO:0030037	actin filament reorganization involved in cell cycle	GO:0090527, GO:0022402	actin filament reorganization, cell cycle process	2	2
4	GO:0007634	optokinetic behavior	GO:0007632	visual behavior	2	2
4	GO:0009988	cell-cell recognition	GO:0008037	cell recognition	4.92	13
4	GO:0050906	detection of stimulus involved in sensory perception	GO:0051606, GO:0007600	detection of stimulus, sensory perception	4.2	7
4	GO:0048660	regulation of smooth muscle cell proliferation	GO:0048659, GO:0042127	smooth muscle cell proliferation, regulation of cell proliferation	3.6	6
4	GO:0010712	regulation of collagen metabolic process	GO:0019222, GO:0032963	regulation of metabolic process, collagen metabolic process	1.08	3
4	GO:0001558	regulation of cell growth	GO:0040008, GO:0016049, GO:0051128	regulation of growth, cell growth, regulation of cellular component organization	273.12	150
4	GO:0032886	regulation of microtubule-based process	GO:0007017, GO:0050794	microtubule-based process, regulation of cellular process	79.46	45
4	GO:0060074	synapse maturation	GO:0050808, GO:0021700, GO:0007399	synapse organization, developmental maturation, nervous system development	1	1
4	GO:2000030	regulation of response to red or far red light	GO:0009639, GO:0048583	response to red or far red light, regulation of response to stimulus	90.8	50
4	GO:0120034	positive regulation of plasma membrane bounded cell projection assembly	GO:0044089, GO:0120032, GO:0120031, GO:0031346	positive regulation of cellular component biogenesis, regulation of plasma membrane bounded cell projection assembly, plasma membrane bounded cell projection assembly, positive regulation of cell projection organization	14.76	9
4	GO:0006116	NADH oxidation	GO:0006734, GO:0055114	NADH metabolic process, oxidation-reduction process	5.2	4
4	GO:1903409	reactive oxygen species biosynthetic process	GO:0072593, GO:0009058	reactive oxygen species metabolic process, biosynthetic process	22.32	32
4	GO:1902883	negative regulation of response to oxidative stress	GO:1902882, GO:0006979, GO:0048585	regulation of response to oxidative stress, response to oxidative stress, negative regulation of response to stimulus	6.1	7
4	GO:0060008	Sertoli cell differentiation	GO:0003006, GO:0030855, GO:0008584	developmental process involved in reproduction, epithelial cell differentiation, male gonad development	2.6	2
4	GO:1905392	plant organ morphogenesis	GO:0009653, GO:0099402	anatomical structure morphogenesis, plant organ development	1707.14	749
4	GO:1901893	positive regulation of cell septum assembly	GO:0090529, GO:0032467, GO:1901891, GO:0044089, GO:0051130	cell septum assembly, positive regulation of cytokinesis, regulation of cell septum assembly, positive regulation of cellular component biogenesis, positive regulation of cellular component organization	1.44	4
4	GO:0010564	regulation of cell cycle process	GO:0051726, GO:0022402	regulation of cell cycle, cell cycle process	354.87	157
4	GO:0000706	meiotic DNA double-strand break processing	GO:0000729, GO:1903046	DNA double-strand break processing, meiotic cell cycle process	1	1
4	GO:0010570	regulation of filamentous growth	GO:0030447, GO:0040008	filamentous growth, regulation of growth	21.2	12
4	GO:1902074	response to salt	GO:0042221	response to chemical	13	13
4	GO:0003207	cardiac chamber formation	GO:0048646, GO:0003206	anatomical structure formation involved in morphogenesis, cardiac chamber morphogenesis	0.72	2
4	GO:0021854	hypothalamus development	GO:0048856, GO:0021536, GO:0021761	anatomical structure development, diencephalon development, limbic system development	0.43	2
4	GO:1905208	negative regulation of cardiocyte differentiation	GO:0045596, GO:1905207, GO:0051241, GO:0035051	negative regulation of cell differentiation, regulation of cardiocyte differentiation, negative regulation of multicellular organismal process, cardiocyte differentiation	2.16	6
4	GO:0097485	neuron projection guidance	GO:0006935, GO:0006928, GO:0048812	chemotaxis, movement of cell or subcellular component, neuron projection morphogenesis	25.85	39
4	GO:2000381	negative regulation of mesoderm development	GO:2000380, GO:0007498, GO:0051093	regulation of mesoderm development, mesoderm development, negative regulation of developmental process	0.6	1
4	GO:0044182	filamentous growth of a population of unicellular organisms	GO:0030447	filamentous growth	70.62	31
4	GO:0097240	chromosome attachment to the nuclear envelope	GO:0050000, GO:0022402	chromosome localization, cell cycle process	1.2	2
4	GO:0009409	response to cold	GO:0006950, GO:0009266	response to stress, response to temperature stimulus	597.4	508
4	GO:1904376	negative regulation of protein localization to cell periphery	GO:1903828, GO:1904375, GO:1990778	negative regulation of cellular protein localization, regulation of protein localization to cell periphery, protein localization to cell periphery	1.8	3
4	GO:0070887	cellular response to chemical stimulus	GO:0051716, GO:0042221	cellular response to stimulus, response to chemical	4815.65	1269
4	GO:0090316	positive regulation of intracellular protein transport	GO:0051222, GO:0006886, GO:0032388, GO:0033157, GO:1903829	positive regulation of protein transport, intracellular protein transport, positive regulation of intracellular transport, regulation of intracellular protein transport, positive regulation of cellular protein localization	32.16	21
4	GO:0007548	sex differentiation	GO:0003006	developmental process involved in reproduction	107.29	56
4	GO:0034764	positive regulation of transmembrane transport	GO:0034762, GO:0051050, GO:0055085	regulation of transmembrane transport, positive regulation of transport, transmembrane transport	12.43	19
4	GO:1901135	carbohydrate derivative metabolic process	GO:0071704	organic substance metabolic process	1681.18	654
4	GO:0010522	regulation of calcium ion transport into cytosol	GO:0060402, GO:0060341, GO:0065008, GO:0051924, GO:0050794	calcium ion transport into cytosol, regulation of cellular localization, regulation of biological quality, regulation of calcium ion transport, regulation of cellular process	2.09	4
4	GO:0104004	cellular response to environmental stimulus	GO:0051716	cellular response to stimulus	213.25	328
4	GO:0051668	localization within membrane	GO:0051641	cellular localization	9.47	7
4	GO:0043059	regulation of forward locomotion	GO:0043056, GO:0040012	forward locomotion, regulation of locomotion	3	3
4	GO:0007162	negative regulation of cell adhesion	GO:0048523, GO:0007155, GO:0030155	negative regulation of cellular process, cell adhesion, regulation of cell adhesion	2.96	7
4	GO:0070425	negative regulation of nucleotide-binding oligomerization domain containing signaling pathway	GO:1902532, GO:0002683, GO:0070424, GO:0070423	negative regulation of intracellular signal transduction, negative regulation of immune system process, regulation of nucleotide-binding oligomerization domain containing signaling pathway, nucleotide-binding oligomerization domain containing signaling pathway	1.2	2
4	GO:0097150	neuronal stem cell population maintenance	GO:0019827	stem cell population maintenance	4	4
4	GO:0009825	multidimensional cell growth	GO:0016049	cell growth	82.24	67
4	GO:0016486	peptide hormone processing	GO:0006518, GO:0016485, GO:0042445	peptide metabolic process, protein processing, hormone metabolic process	0.6	1
4	GO:0060746	parental behavior	GO:0019098	reproductive behavior	0.6	1
4	GO:0007312	oocyte nucleus migration involved in oocyte dorsal/ventral axis specification	GO:0007097, GO:0051663	nuclear migration, oocyte nucleus localization involved in oocyte dorsal/ventral axis specification	3	3
4	GO:0045807	positive regulation of endocytosis	GO:0030100, GO:0051050, GO:0006897, GO:0051130	regulation of endocytosis, positive regulation of transport, endocytosis, positive regulation of cellular component organization	17.52	12
4	GO:0033554	cellular response to stress	GO:0051716, GO:0006950	cellular response to stimulus, response to stress	2254.93	995
4	GO:0006520	cellular amino acid metabolic process	GO:0019752, GO:1901564, GO:0044238	carboxylic acid metabolic process, organonitrogen compound metabolic process, primary metabolic process	1090.63	382
4	GO:0007276	gamete generation	GO:0019953, GO:0048609	sexual reproduction, multicellular organismal reproductive process	723.42	287
4	GO:0048145	regulation of fibroblast proliferation	GO:0048144, GO:0042127	fibroblast proliferation, regulation of cell proliferation	3.6	6
4	GO:0001759	organ induction	GO:0110110, GO:0010092, GO:0003156, GO:0031128	positive regulation of animal organ morphogenesis, specification of animal organ identity, regulation of animal organ formation, developmental induction	1	1
4	GO:1901861	regulation of muscle tissue development	GO:0060537, GO:0050793	muscle tissue development, regulation of developmental process	2.89	20
4	GO:1903708	positive regulation of hemopoiesis	GO:1903706, GO:0002684, GO:0051094, GO:0030097, GO:0051240	regulation of hemopoiesis, positive regulation of immune system process, positive regulation of developmental process, hemopoiesis, positive regulation of multicellular organismal process	5.88	10
4	GO:0016334	establishment or maintenance of polarity of follicular epithelium	GO:0007163, GO:0016333	establishment or maintenance of cell polarity, morphogenesis of follicular epithelium	5.2	4
4	GO:0050881	musculoskeletal movement	GO:0050879	multicellular organismal movement	3.43	3
4	GO:0060135	maternal process involved in female pregnancy	GO:0007565, GO:0048609	female pregnancy, multicellular organismal reproductive process	3.36	5
4	GO:0048857	neural nucleus development	GO:0048856	anatomical structure development	8.4	14
4	GO:1901976	regulation of cell cycle checkpoint	GO:0051726, GO:0000075	regulation of cell cycle, cell cycle checkpoint	4.45	13
4	GO:0010524	positive regulation of calcium ion transport into cytosol	GO:0007204, GO:0051928, GO:0060402, GO:0048522, GO:0010522	positive regulation of cytosolic calcium ion concentration, positive regulation of calcium ion transport, calcium ion transport into cytosol, positive regulation of cellular process, regulation of calcium ion transport into cytosol	0.36	1
4	GO:0022619	generative cell differentiation	GO:0055046, GO:0030154	microgametogenesis, cell differentiation	1	1
4	GO:0071706	tumor necrosis factor superfamily cytokine production	GO:0001816	cytokine production	2.81	8
4	GO:0016082	synaptic vesicle priming	GO:0016079, GO:0140029, GO:0034622	synaptic vesicle exocytosis, exocytic process, cellular protein-containing complex assembly	1	1
4	GO:0009415	response to water	GO:1901700, GO:0001101, GO:0009628, GO:0010035	response to oxygen-containing compound, response to acid chemical, response to abiotic stimulus, response to inorganic substance	371.71	517
4	GO:0043413	macromolecule glycosylation	GO:0043412, GO:0070085	macromolecule modification, glycosylation	64.67	70
4	GO:0002566	somatic diversification of immune receptors via somatic mutation	GO:0002200	somatic diversification of immune receptors	1.2	2
4	GO:0043324	pigment metabolic process involved in developmental pigmentation	GO:0043474, GO:0048066	pigment metabolic process involved in pigmentation, developmental pigmentation	0.22	1
4	GO:0060041	retina development in camera-type eye	GO:0048856, GO:0043010	anatomical structure development, camera-type eye development	45.12	27
4	GO:0007446	imaginal disc growth	GO:0007444, GO:0035265	imaginal disc development, organ growth	1.2	2
4	GO:0044342	type B pancreatic cell proliferation	GO:0050673	epithelial cell proliferation	1	1
4	GO:0071695	anatomical structure maturation	GO:0048856, GO:0021700	anatomical structure development, developmental maturation	237.16	313
4	GO:0009793	embryo development ending in seed dormancy	GO:0003006, GO:0009790, GO:0048316	developmental process involved in reproduction, embryo development, seed development	956.5	728
4	GO:0051875	pigment granule localization	GO:0051648, GO:0033059	vesicle localization, cellular pigmentation	2.16	6
4	GO:0051642	centrosome localization	GO:0051640, GO:0061842	organelle localization, microtubule organizing center localization	4	4
4	GO:0001819	positive regulation of cytokine production	GO:0001816, GO:0001817, GO:0051240	cytokine production, regulation of cytokine production, positive regulation of multicellular organismal process	49.44	24
4	GO:0035176	social behavior	GO:0051703, GO:0051705	intraspecies interaction between organisms, multi-organism behavior	7	7
4	GO:0060749	mammary gland alveolus development	GO:0048856, GO:0061377	anatomical structure development, mammary gland lobule development	2	2
4	GO:1901575	organic substance catabolic process	GO:0071704, GO:0009056	organic substance metabolic process, catabolic process	2701.3	1074
4	GO:0002239	response to oomycetes	GO:0051707	response to other organism	92.68	58
4	GO:0009405	pathogenesis	GO:0044419	interspecies interaction between organisms	34	34
4	GO:0046148	pigment biosynthetic process	GO:0042440	pigment metabolic process	416.1	218
4	GO:0050877	nervous system process	GO:0003008	system process	277.61	141
4	GO:0048574	long-day photoperiodism, flowering	GO:0048571, GO:0048573	long-day photoperiodism, photoperiodism, flowering	99.8	56
4	GO:0043056	forward locomotion	GO:0033058	directional locomotion	1.8	3
4	GO:0021547	midbrain-hindbrain boundary initiation	GO:0003002, GO:0048646, GO:0021999, GO:0030917	regionalization, anatomical structure formation involved in morphogenesis, neural plate anterior/posterior regionalization, midbrain-hindbrain boundary development	1	1
4	GO:1900408	negative regulation of cellular response to oxidative stress	GO:0048523, GO:1900407, GO:1902883, GO:0034599	negative regulation of cellular process, regulation of cellular response to oxidative stress, negative regulation of response to oxidative stress, cellular response to oxidative stress	10.02	7
4	GO:0090693	plant organ senescence	GO:0099402, GO:0007568	plant organ development, aging	189.12	245
4	GO:0010112	regulation of systemic acquired resistance	GO:0032101, GO:0045088, GO:0009627, GO:0043900, GO:0002831	regulation of response to external stimulus, regulation of innate immune response, systemic acquired resistance, regulation of multi-organism process, regulation of response to biotic stimulus	24.8	20
4	GO:0002026	regulation of the force of heart contraction	GO:0008016, GO:0065008	regulation of heart contraction, regulation of biological quality	3	3
4	GO:0051098	regulation of binding	GO:0065009	regulation of molecular function	95.98	45
4	GO:1903537	meiotic cell cycle process involved in oocyte maturation	GO:0022412, GO:1903046, GO:0001556	cellular process involved in reproduction in multicellular organism, meiotic cell cycle process, oocyte maturation	3.6	4
4	GO:0043937	regulation of sporulation	GO:0050793, GO:0043934	regulation of developmental process, sporulation	0.36	1
4	GO:0044282	small molecule catabolic process	GO:0044281, GO:0009056	small molecule metabolic process, catabolic process	103.86	223
4	GO:0070482	response to oxygen levels	GO:0009628	response to abiotic stimulus	81.12	172
4	GO:0071697	ectodermal placode morphogenesis	GO:0009653, GO:0071696	anatomical structure morphogenesis, ectodermal placode development	1.44	4
4	GO:0050777	negative regulation of immune response	GO:0002683, GO:0050776, GO:0006955, GO:0048585	negative regulation of immune system process, regulation of immune response, immune response, negative regulation of response to stimulus	15.6	21
4	GO:1903524	positive regulation of blood circulation	GO:0008015, GO:0051240, GO:1903522	blood circulation, positive regulation of multicellular organismal process, regulation of blood circulation	0.6	1
4	GO:1900036	positive regulation of cellular response to heat	GO:0048584, GO:1900034, GO:0048522, GO:0034605	positive regulation of response to stimulus, regulation of cellular response to heat, positive regulation of cellular process, cellular response to heat	5	5
4	GO:0007317	regulation of pole plasm oskar mRNA localization	GO:1903429, GO:0060281, GO:0044087, GO:0051128, GO:1902875, GO:0045451, GO:1904580	regulation of cell maturation, regulation of oocyte development, regulation of cellular component biogenesis, regulation of cellular component organization, regulation of embryonic pattern specification, pole plasm oskar mRNA localization, regulation of intracellular mRNA localization	8	8
4	GO:0007591	molting cycle, chitin-based cuticle	GO:0042303	molting cycle	2.93	10
4	GO:0021501	prechordal plate formation	GO:0048646, GO:0007399	anatomical structure formation involved in morphogenesis, nervous system development	1	1
4	GO:0045185	maintenance of protein location	GO:0008104, GO:0051235	protein localization, maintenance of location	18.21	19
4	GO:0042446	hormone biosynthetic process	GO:0042445, GO:0009058	hormone metabolic process, biosynthetic process	422.6	218
4	GO:0034305	regulation of asexual sporulation	GO:0030436, GO:0043937, GO:1903664	asexual sporulation, regulation of sporulation, regulation of asexual reproduction	0.36	1
4	GO:0044107	cellular alcohol metabolic process	GO:0044237, GO:0006066	cellular metabolic process, alcohol metabolic process	2.4	6
4	GO:2000028	regulation of photoperiodism, flowering	GO:2000241, GO:0048580, GO:0048583, GO:0048573	regulation of reproductive process, regulation of post-embryonic development, regulation of response to stimulus, photoperiodism, flowering	114.68	71
4	GO:0051039	positive regulation of transcription involved in meiotic cell cycle	GO:0051037, GO:0045893	regulation of transcription involved in meiotic cell cycle, positive regulation of transcription, DNA-templated	2	2
4	GO:0071772	response to BMP	GO:0009719, GO:0070848	response to endogenous stimulus, response to growth factor	1.73	8
4	GO:0050663	cytokine secretion	GO:0001816, GO:0009306	cytokine production, protein secretion	2.88	4
4	GO:0048588	developmental cell growth	GO:0048589, GO:0016049, GO:0048468	developmental growth, cell growth, cell development	539.04	306
4	GO:0001832	blastocyst growth	GO:0048589, GO:0001824	developmental growth, blastocyst development	13.8	9
4	GO:0051026	chiasma assembly	GO:0007129, GO:0022607, GO:0007131, GO:1903046	synapsis, cellular component assembly, reciprocal meiotic recombination, meiotic cell cycle process	2	2
4	GO:1905952	regulation of lipid localization	GO:0010876, GO:0032879	lipid localization, regulation of localization	9.84	16
4	GO:0052095	formation of specialized structure for nutrient acquisition from other organism involved in symbiotic interaction	GO:0048646, GO:0044111, GO:0051816	anatomical structure formation involved in morphogenesis, development involved in symbiotic interaction, acquisition of nutrients from other organism during symbiotic interaction	2.88	8
4	GO:0034122	negative regulation of toll-like receptor signaling pathway	GO:0009968, GO:0034121, GO:0002683, GO:0002224	negative regulation of signal transduction, regulation of toll-like receptor signaling pathway, negative regulation of immune system process, toll-like receptor signaling pathway	4.2	3
4	GO:0071963	establishment or maintenance of cell polarity regulating cell shape	GO:0007163, GO:0008360	establishment or maintenance of cell polarity, regulation of cell shape	1	1
4	GO:0035019	somatic stem cell population maintenance	GO:0019827	stem cell population maintenance	5	5
4	GO:0060136	embryonic process involved in female pregnancy	GO:0007565, GO:0009792, GO:0048609	female pregnancy, embryo development ending in birth or egg hatching, multicellular organismal reproductive process	2	2
4	GO:0010842	retina layer formation	GO:0048646, GO:0003407, GO:0060042	anatomical structure formation involved in morphogenesis, neural retina development, retina morphogenesis in camera-type eye	4	4
4	GO:0060969	negative regulation of gene silencing	GO:0048523, GO:0016458, GO:0010628, GO:0060968	negative regulation of cellular process, gene silencing, positive regulation of gene expression, regulation of gene silencing	9	12
4	GO:0010714	positive regulation of collagen metabolic process	GO:0010712, GO:0032963, GO:0009893	regulation of collagen metabolic process, collagen metabolic process, positive regulation of metabolic process	1.8	3
4	GO:0000746	conjugation	GO:0044764	multi-organism cellular process	3.28	9
4	GO:0061339	establishment or maintenance of monopolar cell polarity	GO:0007163	establishment or maintenance of cell polarity	0.22	1
4	GO:0010187	negative regulation of seed germination	GO:0010029, GO:0009845, GO:0048581	regulation of seed germination, seed germination, negative regulation of post-embryonic development	40	40
4	GO:0046483	heterocycle metabolic process	GO:0044237	cellular metabolic process	11064.3	2937
4	GO:0070345	negative regulation of fat cell proliferation	GO:0008285, GO:0070341, GO:0070344	negative regulation of cell proliferation, fat cell proliferation, regulation of fat cell proliferation	1	1
4	GO:1901564	organonitrogen compound metabolic process	GO:0071704, GO:0006807	organic substance metabolic process, nitrogen compound metabolic process	11193.9	3430
4	GO:0006723	cuticle hydrocarbon biosynthetic process	GO:0009058, GO:0042335	biosynthetic process, cuticle development	9	9
4	GO:0031135	negative regulation of conjugation	GO:0046999, GO:0048523, GO:0000746, GO:0043901	regulation of conjugation, negative regulation of cellular process, conjugation, negative regulation of multi-organism process	3.48	4
4	GO:0002696	positive regulation of leukocyte activation	GO:0002684, GO:0050867, GO:0002694, GO:0045321	positive regulation of immune system process, positive regulation of cell activation, regulation of leukocyte activation, leukocyte activation	10.92	16
4	GO:0046292	formaldehyde metabolic process	GO:0044281, GO:0006081, GO:0016999	small molecule metabolic process, cellular aldehyde metabolic process, antibiotic metabolic process	5.4	9
4	GO:0045913	positive regulation of carbohydrate metabolic process	GO:0006109, GO:0005975, GO:0009893	regulation of carbohydrate metabolic process, carbohydrate metabolic process, positive regulation of metabolic process	2.26	9
4	GO:0009292	genetic transfer	GO:0044764	multi-organism cellular process	30	50
4	GO:0060021	roof of mouth development	GO:0048856	anatomical structure development	1	1
4	GO:0070997	neuron death	GO:0008219	cell death	81.31	42
5	GO:1902904	negative regulation of supramolecular fiber organization	GO:1902903, GO:0051129, GO:0097435	regulation of supramolecular fiber organization, negative regulation of cellular component organization, supramolecular fiber organization	37.43	25
5	GO:0060993	kidney morphogenesis	GO:0009887, GO:0001822	animal organ morphogenesis, kidney development	0.05	1
5	GO:0051926	negative regulation of calcium ion transport	GO:0043271, GO:0051924, GO:0006816	negative regulation of ion transport, regulation of calcium ion transport, calcium ion transport	1.51	3
5	GO:0048466	androecium development	GO:0048438	floral whorl development	119.58	98
5	GO:1902093	positive regulation of flagellated sperm motility	GO:1901317, GO:2000147, GO:0030317	regulation of flagellated sperm motility, positive regulation of cell motility, flagellated sperm motility	1	1
5	GO:0010274	hydrotropism	GO:0009606	tropism	1	1
5	GO:0060717	chorion development	GO:1903867	extraembryonic membrane development	0.6	1
5	GO:0048701	embryonic cranial skeleton morphogenesis	GO:0048704, GO:1904888	embryonic skeletal system morphogenesis, cranial skeletal system development	26.6	20
5	GO:0002240	response to molecule of oomycetes origin	GO:0010033, GO:0002239, GO:0043207	response to organic substance, response to oomycetes, response to external biotic stimulus	2	2
5	GO:0050962	detection of light stimulus involved in sensory perception	GO:0050953, GO:0050906, GO:0009583	sensory perception of light stimulus, detection of stimulus involved in sensory perception, detection of light stimulus	1.8	3
5	GO:0010973	positive regulation of division septum assembly	GO:0000917, GO:1901893, GO:1903438, GO:0032955	division septum assembly, positive regulation of cell septum assembly, positive regulation of mitotic cytokinetic process, regulation of division septum assembly	2.4	4
5	GO:0036474	cell death in response to hydrogen peroxide	GO:0036473, GO:0070301	cell death in response to oxidative stress, cellular response to hydrogen peroxide	5.21	8
5	GO:0051894	positive regulation of focal adhesion assembly	GO:0001954, GO:1903393, GO:0051893, GO:1901890, GO:0048041	positive regulation of cell-matrix adhesion, positive regulation of adherens junction organization, regulation of focal adhesion assembly, positive regulation of cell junction assembly, focal adhesion assembly	1	1
5	GO:0051338	regulation of transferase activity	GO:0050790	regulation of catalytic activity	168.41	125
5	GO:1905499	trichome papilla formation	GO:0010927, GO:0030031, GO:0010090	cellular component assembly involved in morphogenesis, cell projection assembly, trichome morphogenesis	2	2
5	GO:0034656	nucleobase-containing small molecule catabolic process	GO:0044282, GO:0034655, GO:0055086	small molecule catabolic process, nucleobase-containing compound catabolic process, nucleobase-containing small molecule metabolic process	4.74	7
5	GO:0010219	regulation of vernalization response	GO:0010048, GO:0080134	vernalization response, regulation of response to stress	2.4	4
5	GO:0009631	cold acclimation	GO:0009409	response to cold	53	53
5	GO:0043419	urea catabolic process	GO:0044282, GO:1901565, GO:0043605, GO:0019627	small molecule catabolic process, organonitrogen compound catabolic process, cellular amide catabolic process, urea metabolic process	1	1
5	GO:0044010	single-species biofilm formation	GO:0042710	biofilm formation	3.6	7
5	GO:0007369	gastrulation	GO:0048598	embryonic morphogenesis	40.86	29
5	GO:1903055	positive regulation of extracellular matrix organization	GO:1903053, GO:0030198, GO:0051130	regulation of extracellular matrix organization, extracellular matrix organization, positive regulation of cellular component organization	11.2	7
5	GO:0010928	regulation of auxin mediated signaling pathway	GO:0009734, GO:0009966	auxin-activated signaling pathway, regulation of signal transduction	49.2	36
5	GO:0048863	stem cell differentiation	GO:0030154	cell differentiation	145.45	73
5	GO:1902803	regulation of synaptic vesicle transport	GO:0048489, GO:0060627, GO:0032386	synaptic vesicle transport, regulation of vesicle-mediated transport, regulation of intracellular transport	0.6	1
5	GO:0060282	positive regulation of oocyte development	GO:0060281, GO:1905881, GO:0048599	regulation of oocyte development, positive regulation of oogenesis, oocyte development	0.72	2
5	GO:0060582	cell fate determination involved in pattern specification	GO:0001709, GO:0060581	cell fate determination, cell fate commitment involved in pattern specification	0.6	1
5	GO:0001916	positive regulation of T cell mediated cytotoxicity	GO:0001913, GO:0001914, GO:0001912, GO:0002711	T cell mediated cytotoxicity, regulation of T cell mediated cytotoxicity, positive regulation of leukocyte mediated cytotoxicity, positive regulation of T cell mediated immunity	1	1
5	GO:1902905	positive regulation of supramolecular fiber organization	GO:1902903, GO:0051130, GO:0097435	regulation of supramolecular fiber organization, positive regulation of cellular component organization, supramolecular fiber organization	69.46	36
5	GO:2000463	positive regulation of excitatory postsynaptic potential	GO:0009967, GO:0050806, GO:0060079, GO:0098815, GO:0031646	positive regulation of signal transduction, positive regulation of synaptic transmission, excitatory postsynaptic potential, modulation of excitatory postsynaptic potential, positive regulation of neurological system process	6	6
5	GO:1903827	regulation of cellular protein localization	GO:0060341, GO:0032880, GO:0034613	regulation of cellular localization, regulation of protein localization, cellular protein localization	36.9	66
5	GO:0030581	symbiont intracellular protein transport in host	GO:0051701, GO:1902583, GO:0051708	interaction with host, multi-organism intracellular transport, intracellular protein transport in other organism involved in symbiotic interaction	2	2
5	GO:0035167	larval lymph gland hemopoiesis	GO:0002164, GO:0035166, GO:0048542	larval development, post-embryonic hemopoiesis, lymph gland development	6.94	6
5	GO:0060347	heart trabecula formation	GO:0061384, GO:0060343, GO:0003206	heart trabecula morphogenesis, trabecula formation, cardiac chamber morphogenesis	1	1
5	GO:0098910	regulation of atrial cardiac muscle cell action potential	GO:1903779, GO:0098901, GO:0010646, GO:0086004, GO:0086014	regulation of cardiac conduction, regulation of cardiac muscle cell action potential, regulation of cell communication, regulation of cardiac muscle cell contraction, atrial cardiac muscle cell action potential	1	1
5	GO:0090356	negative regulation of auxin metabolic process	GO:0031324, GO:0009850, GO:0090354, GO:0032351	negative regulation of cellular metabolic process, auxin metabolic process, regulation of auxin metabolic process, negative regulation of hormone metabolic process	0.6	1
5	GO:0010556	regulation of macromolecule biosynthetic process	GO:0009059, GO:0060255, GO:0009889	macromolecule biosynthetic process, regulation of macromolecule metabolic process, regulation of biosynthetic process	4538.76	1402
5	GO:0051644	plastid localization	GO:0051640	organelle localization	47.11	40
5	GO:0061387	regulation of extent of cell growth	GO:0001558, GO:0008361	regulation of cell growth, regulation of cell size	25.32	15
5	GO:1904291	positive regulation of mitotic DNA damage checkpoint	GO:0045931, GO:2000003, GO:0044773, GO:1904289, GO:0090068	positive regulation of mitotic cell cycle, positive regulation of DNA damage checkpoint, mitotic DNA damage checkpoint, regulation of mitotic DNA damage checkpoint, positive regulation of cell cycle process	0.6	1
5	GO:0043434	response to peptide hormone	GO:1901652, GO:0009725	response to peptide, response to hormone	17.4	17
5	GO:0052838	thiazole metabolic process	GO:0006725, GO:1901564, GO:0046484, GO:1901360, GO:0006790	cellular aromatic compound metabolic process, organonitrogen compound metabolic process, oxazole or thiazole metabolic process, organic cyclic compound metabolic process, sulfur compound metabolic process	0.6	1
5	GO:1990502	dense core granule maturation	GO:0061792	secretory granule maturation	1	1
5	GO:0043647	inositol phosphate metabolic process	GO:0006796, GO:0019637, GO:0019751	phosphate-containing compound metabolic process, organophosphate metabolic process, polyol metabolic process	32.92	19
5	GO:0006119	oxidative phosphorylation	GO:0006091, GO:0016310, GO:0046034	generation of precursor metabolites and energy, phosphorylation, ATP metabolic process	77.05	44
5	GO:0000749	response to pheromone triggering conjugation with cellular fusion	GO:0071444, GO:0031139	cellular response to pheromone, positive regulation of conjugation with cellular fusion	1.2	2
5	GO:0010182	sugar mediated signaling pathway	GO:0009756	carbohydrate mediated signaling	104.99	100
5	GO:0050665	hydrogen peroxide biosynthetic process	GO:1903409, GO:0017000, GO:0042743, GO:0051188	reactive oxygen species biosynthetic process, antibiotic biosynthetic process, hydrogen peroxide metabolic process, cofactor biosynthetic process	17	17
5	GO:0051601	exocyst localization	GO:0034629	cellular protein-containing complex localization	2	2
5	GO:0014001	sclerenchyma cell differentiation	GO:0030154	cell differentiation	5.4	9
5	GO:0060348	bone development	GO:0001501, GO:0048513	skeletal system development, animal organ development	7.03	6
5	GO:0032667	regulation of interleukin-23 production	GO:0001817, GO:0032627	regulation of cytokine production, interleukin-23 production	0.6	1
5	GO:0006997	nucleus organization	GO:0006996	organelle organization	194.38	104
5	GO:0052482	defense response by cell wall thickening	GO:0006952, GO:0052386, GO:0033554	defense response, cell wall thickening, cellular response to stress	15.6	26
5	GO:0048882	lateral line development	GO:0009888, GO:0048925	tissue development, lateral line system development	15.81	10
5	GO:0090100	positive regulation of transmembrane receptor protein serine/threonine kinase signaling pathway	GO:0009967, GO:0090092, GO:0007178	positive regulation of signal transduction, regulation of transmembrane receptor protein serine/threonine kinase signaling pathway, transmembrane receptor protein serine/threonine kinase signaling pathway	10.8	16
5	GO:0006343	establishment of chromatin silencing	GO:0051276, GO:0006342	chromosome organization, chromatin silencing	1	1
5	GO:1902236	negative regulation of endoplasmic reticulum stress-induced intrinsic apoptotic signaling pathway	GO:1902235, GO:0070059, GO:2001243, GO:1903573	regulation of endoplasmic reticulum stress-induced intrinsic apoptotic signaling pathway, intrinsic apoptotic signaling pathway in response to endoplasmic reticulum stress, negative regulation of intrinsic apoptotic signaling pathway, negative regulation of response to endoplasmic reticulum stress	4.6	4
5	GO:1901355	response to rapamycin	GO:0010243, GO:0045472, GO:1901654, GO:0046677, GO:0097305, GO:0097327, GO:0014070	response to organonitrogen compound, response to ether, response to ketone, response to antibiotic, response to alcohol, response to antineoplastic agent, response to organic cyclic compound	1	1
5	GO:0071466	cellular response to xenobiotic stimulus	GO:0009410, GO:0070887	response to xenobiotic stimulus, cellular response to chemical stimulus	8.52	6
5	GO:0060415	muscle tissue morphogenesis	GO:0048729, GO:0048644	tissue morphogenesis, muscle organ morphogenesis	0.6	1
5	GO:0060762	regulation of branching involved in mammary gland duct morphogenesis	GO:2000027, GO:0060444, GO:1905330, GO:0060688	regulation of animal organ morphogenesis, branching involved in mammary gland duct morphogenesis, regulation of morphogenesis of an epithelium, regulation of morphogenesis of a branching structure	2	2
5	GO:0009554	megasporogenesis	GO:0048236, GO:0009553	plant-type sporogenesis, embryo sac development	17	17
5	GO:0009964	negative regulation of flavonoid biosynthetic process	GO:0009813, GO:0009890, GO:0009962	flavonoid biosynthetic process, negative regulation of biosynthetic process, regulation of flavonoid biosynthetic process	7	7
5	GO:0006105	succinate metabolic process	GO:0043648, GO:0017144	dicarboxylic acid metabolic process, drug metabolic process	10.4	8
5	GO:0002228	natural killer cell mediated immunity	GO:0002449, GO:0045087	lymphocyte mediated immunity, innate immune response	0.36	1
5	GO:0090697	post-embryonic plant organ morphogenesis	GO:1905392, GO:0090696, GO:0090698	plant organ morphogenesis, post-embryonic plant organ development, post-embryonic plant morphogenesis	387.78	228
5	GO:0030510	regulation of BMP signaling pathway	GO:0090092, GO:0006357, GO:0090287, GO:0030509	regulation of transmembrane receptor protein serine/threonine kinase signaling pathway, regulation of transcription by RNA polymerase II, regulation of cellular response to growth factor stimulus, BMP signaling pathway	4.8	8
5	GO:0033566	gamma-tubulin complex localization	GO:0034629	cellular protein-containing complex localization	2	2
5	GO:0045053	protein retention in Golgi apparatus	GO:0032507, GO:0034067	maintenance of protein location in cell, protein localization to Golgi apparatus	2	2
5	GO:0034404	nucleobase-containing small molecule biosynthetic process	GO:0044283, GO:0034654, GO:0055086	small molecule biosynthetic process, nucleobase-containing compound biosynthetic process, nucleobase-containing small molecule metabolic process	48.54	98
5	GO:1903461	Okazaki fragment processing involved in mitotic DNA replication	GO:1903047, GO:0033567, GO:1902969	mitotic cell cycle process, DNA replication, Okazaki fragment processing, mitotic DNA replication	1	1
5	GO:0007172	signal complex assembly	GO:0009966, GO:0034622	regulation of signal transduction, cellular protein-containing complex assembly	12	12
5	GO:2000123	positive regulation of stomatal complex development	GO:2000038, GO:0048582, GO:0010374	regulation of stomatal complex development, positive regulation of post-embryonic development, stomatal complex development	3	3
5	GO:0048568	embryonic organ development	GO:0048513, GO:0009790	animal organ development, embryo development	133.99	84
5	GO:0006858	extracellular transport	GO:0006810	transport	1	1
5	GO:1904294	positive regulation of ERAD pathway	GO:0036503, GO:1904292, GO:1901800, GO:1905898	ERAD pathway, regulation of ERAD pathway, positive regulation of proteasomal protein catabolic process, positive regulation of response to endoplasmic reticulum stress	8.4	6
5	GO:1900429	negative regulation of filamentous growth of a population of unicellular organisms	GO:1900428, GO:0044182, GO:0060258	regulation of filamentous growth of a population of unicellular organisms, filamentous growth of a population of unicellular organisms, negative regulation of filamentous growth	2.36	2
5	GO:0048794	swim bladder development	GO:0048513	animal organ development	1	1
5	GO:1901333	positive regulation of lateral root development	GO:0048582, GO:2000023, GO:0048527	positive regulation of post-embryonic development, regulation of lateral root development, lateral root development	3	3
5	GO:1900140	regulation of seedling development	GO:0090351, GO:0048580	seedling development, regulation of post-embryonic development	277.04	170
5	GO:0050727	regulation of inflammatory response	GO:0032101, GO:0006954, GO:0031347	regulation of response to external stimulus, inflammatory response, regulation of defense response	12.32	11
5	GO:0019852	L-ascorbic acid metabolic process	GO:0019752, GO:0006732, GO:0006767, GO:0005996	carboxylic acid metabolic process, coenzyme metabolic process, water-soluble vitamin metabolic process, monosaccharide metabolic process	10.08	15
5	GO:0008610	lipid biosynthetic process	GO:0006629, GO:1901576	lipid metabolic process, organic substance biosynthetic process	1402.69	549
5	GO:0062033	positive regulation of mitotic sister chromatid segregation	GO:0000070, GO:0033047, GO:2001252, GO:0045840, GO:0051984	mitotic sister chromatid segregation, regulation of mitotic sister chromatid segregation, positive regulation of chromosome organization, positive regulation of mitotic nuclear division, positive regulation of chromosome segregation	6.68	5
5	GO:0045839	negative regulation of mitotic nuclear division	GO:0045930, GO:0007088, GO:0051784, GO:0140014, GO:0010948	negative regulation of mitotic cell cycle, regulation of mitotic nuclear division, negative regulation of nuclear division, mitotic nuclear division, negative regulation of cell cycle process	4.47	14
5	GO:2000896	amylopectin metabolic process	GO:0043170, GO:1901135	macromolecule metabolic process, carbohydrate derivative metabolic process	9	15
5	GO:0006836	neurotransmitter transport	GO:0006810	transport	31.3	33
5	GO:0006486	protein glycosylation	GO:0043413, GO:0009101, GO:0006464	macromolecule glycosylation, glycoprotein biosynthetic process, cellular protein modification process	107.78	70
5	GO:0048364	root development	GO:0022622, GO:0099402	root system development, plant organ development	1795.79	815
5	GO:0002521	leukocyte differentiation	GO:0030154, GO:0030097	cell differentiation, hemopoiesis	42.37	23
5	GO:0019438	aromatic compound biosynthetic process	GO:0006725, GO:0044249	cellular aromatic compound metabolic process, cellular biosynthetic process	4133.61	1797
5	GO:0016060	metarhodopsin inactivation	GO:0009968, GO:0016059	negative regulation of signal transduction, deactivation of rhodopsin mediated signaling	2	2
5	GO:0070417	cellular response to cold	GO:0033554, GO:0009409	cellular response to stress, response to cold	64.6	58
5	GO:0052203	modulation of catalytic activity in other organism involved in symbiotic interaction	GO:0050790, GO:0052205	regulation of catalytic activity, modulation of molecular function in other organism involved in symbiotic interaction	0.36	1
5	GO:0040039	inductive cell migration	GO:0016477	cell migration	8	8
5	GO:0046333	octopamine metabolic process	GO:0097164, GO:0018958, GO:0042439, GO:0042133	ammonium ion metabolic process, phenol-containing compound metabolic process, ethanolamine-containing compound metabolic process, neurotransmitter metabolic process	0.6	1
5	GO:0031032	actomyosin structure organization	GO:0030036	actin cytoskeleton organization	57.46	30
5	GO:0072002	Malpighian tubule development	GO:0048513, GO:0061326	animal organ development, renal tubule development	9	9
5	GO:1905710	positive regulation of membrane permeability	GO:0090559	regulation of membrane permeability	0.99	6
5	GO:0010375	stomatal complex patterning	GO:0003002	regionalization	31.2	21
5	GO:0043470	regulation of carbohydrate catabolic process	GO:0016052, GO:0009894, GO:0006109	carbohydrate catabolic process, regulation of catabolic process, regulation of carbohydrate metabolic process	4.3	8
5	GO:0007439	ectodermal digestive tract development	GO:0048729, GO:0048565	tissue morphogenesis, digestive tract development	0.6	1
5	GO:0032465	regulation of cytokinesis	GO:0000910, GO:0010564, GO:0051302	cytokinesis, regulation of cell cycle process, regulation of cell division	24.3	15
5	GO:0010562	positive regulation of phosphorus metabolic process	GO:0031325, GO:0051174, GO:0006793	positive regulation of cellular metabolic process, regulation of phosphorus metabolic process, phosphorus metabolic process	89.14	106
5	GO:1900052	regulation of retinoic acid biosynthetic process	GO:0032350, GO:0002138, GO:0031326, GO:0010565, GO:0019747, GO:0030656, GO:0046890	regulation of hormone metabolic process, retinoic acid biosynthetic process, regulation of cellular biosynthetic process, regulation of cellular ketone metabolic process, regulation of isoprenoid metabolic process, regulation of vitamin metabolic process, regulation of lipid biosynthetic process	2	2
5	GO:0070841	inclusion body assembly	GO:0022607	cellular component assembly	6.6	11
5	GO:0060976	coronary vasculature development	GO:0001568, GO:0007507	blood vessel development, heart development	10.16	8
5	GO:2000027	regulation of animal organ morphogenesis	GO:0009887, GO:2000026, GO:0022603	animal organ morphogenesis, regulation of multicellular organismal development, regulation of anatomical structure morphogenesis	13.56	20
5	GO:0045737	positive regulation of cyclin-dependent protein serine/threonine kinase activity	GO:0045787, GO:0071902, GO:0000079, GO:1904031	positive regulation of cell cycle, positive regulation of protein serine/threonine kinase activity, regulation of cyclin-dependent protein serine/threonine kinase activity, positive regulation of cyclin-dependent protein kinase activity	5	5
5	GO:0097366	response to bronchodilator	GO:0042493	response to drug	12.6	15
5	GO:0018342	protein prenylation	GO:0097354, GO:0006464	prenylation, cellular protein modification process	2.76	4
5	GO:0032653	regulation of interleukin-10 production	GO:0032613, GO:0001817	interleukin-10 production, regulation of cytokine production	1.2	2
5	GO:0006022	aminoglycan metabolic process	GO:1901564, GO:0043170, GO:1901135	organonitrogen compound metabolic process, macromolecule metabolic process, carbohydrate derivative metabolic process	19.54	29
5	GO:0006811	ion transport	GO:0006810	transport	1861.42	597
5	GO:0051177	meiotic sister chromatid cohesion	GO:0007062, GO:0045144, GO:0070192	sister chromatid cohesion, meiotic sister chromatid segregation, chromosome organization involved in meiotic cell cycle	10.6	7
5	GO:0000165	MAPK cascade	GO:0023014, GO:0035556	signal transduction by protein phosphorylation, intracellular signal transduction	254.39	126
5	GO:0090558	plant epidermis development	GO:0009888	tissue development	989.8	411
5	GO:0052545	callose localization	GO:0033037	polysaccharide localization	55.44	49
5	GO:0010929	positive regulation of auxin mediated signaling pathway	GO:0009967, GO:0009734, GO:0010928	positive regulation of signal transduction, auxin-activated signaling pathway, regulation of auxin mediated signaling pathway	1	1
5	GO:0007280	pole cell migration	GO:0008354	germ cell migration	9	9
5	GO:0045931	positive regulation of mitotic cell cycle	GO:0045787, GO:0007346, GO:0000278	positive regulation of cell cycle, regulation of mitotic cell cycle, mitotic cell cycle	53.69	40
5	GO:0034249	negative regulation of cellular amide metabolic process	GO:0031324, GO:0034248, GO:0043603, GO:0051172	negative regulation of cellular metabolic process, regulation of cellular amide metabolic process, cellular amide metabolic process, negative regulation of nitrogen compound metabolic process	63.22	78
5	GO:0009610	response to symbiotic fungus	GO:0009620, GO:0009608	response to fungus, response to symbiont	40	37
5	GO:1900618	regulation of shoot system morphogenesis	GO:0022603, GO:0048831, GO:0010016	regulation of anatomical structure morphogenesis, regulation of shoot system development, shoot system morphogenesis	22.44	32
5	GO:0044784	metaphase/anaphase transition of cell cycle	GO:0033045, GO:0044770	regulation of sister chromatid segregation, cell cycle phase transition	5.31	16
5	GO:0008333	endosome to lysosome transport	GO:0007041, GO:0016192, GO:0046907	lysosomal transport, vesicle-mediated transport, intracellular transport	12	12
5	GO:0006760	folic acid-containing compound metabolic process	GO:0019752, GO:0006732, GO:0043603, GO:0006575, GO:0042558	carboxylic acid metabolic process, coenzyme metabolic process, cellular amide metabolic process, cellular modified amino acid metabolic process, pteridine-containing compound metabolic process	26.59	22
5	GO:0007107	membrane addition at site of cytokinesis	GO:0032506, GO:0061024	cytokinetic process, membrane organization	1	1
5	GO:0016348	imaginal disc-derived leg joint morphogenesis	GO:0009886, GO:0036011	post-embryonic animal morphogenesis, imaginal disc-derived leg segmentation	2	2
5	GO:0042537	benzene-containing compound metabolic process	GO:0006725, GO:1901360	cellular aromatic compound metabolic process, organic cyclic compound metabolic process	49.94	44
5	GO:1900006	positive regulation of dendrite development	GO:0050773, GO:0010976, GO:0016358	regulation of dendrite development, positive regulation of neuron projection development, dendrite development	10.44	11
5	GO:0071260	cellular response to mechanical stimulus	GO:0009612, GO:0071214, GO:0071496	response to mechanical stimulus, cellular response to abiotic stimulus, cellular response to external stimulus	19	19
5	GO:1903863	P granule assembly	GO:0070925, GO:0030719, GO:0022618	organelle assembly, P granule organization, ribonucleoprotein complex assembly	7	7
5	GO:0030850	prostate gland development	GO:0001655, GO:0048732, GO:0048608	urogenital system development, gland development, reproductive structure development	2.6	2
5	GO:0007498	mesoderm development	GO:0009888	tissue development	20.9	15
5	GO:1900912	negative regulation of olefin biosynthetic process	GO:0009890, GO:1900911, GO:1900674, GO:1900909	negative regulation of biosynthetic process, regulation of olefin biosynthetic process, olefin biosynthetic process, negative regulation of olefin metabolic process	1.8	3
5	GO:0006767	water-soluble vitamin metabolic process	GO:0006766	vitamin metabolic process	21.59	44
5	GO:0000281	mitotic cytokinesis	GO:0061640, GO:1903047	cytoskeleton-dependent cytokinesis, mitotic cell cycle process	223.76	119
5	GO:0045571	negative regulation of imaginal disc growth	GO:0045570, GO:0046621, GO:0007446	regulation of imaginal disc growth, negative regulation of organ growth, imaginal disc growth	2	2
5	GO:0008361	regulation of cell size	GO:0032535	regulation of cellular component size	94.59	71
5	GO:0006986	response to unfolded protein	GO:0035966	response to topologically incorrect protein	96.56	58
5	GO:0000022	mitotic spindle elongation	GO:1903047, GO:0000070, GO:0007052, GO:0051231	mitotic cell cycle process, mitotic sister chromatid segregation, mitotic spindle organization, spindle elongation	2.6	2
5	GO:0048445	carpel morphogenesis	GO:0048440, GO:0048444	carpel development, floral organ morphogenesis	1.2	2
5	GO:0055123	digestive system development	GO:0048731	system development	49.89	25
5	GO:0006775	fat-soluble vitamin metabolic process	GO:0006766	vitamin metabolic process	18.55	19
5	GO:0010669	epithelial structure maintenance	GO:0001894	tissue homeostasis	4.44	5
5	GO:1901532	regulation of hematopoietic progenitor cell differentiation	GO:1903706, GO:0045595, GO:0002244	regulation of hemopoiesis, regulation of cell differentiation, hematopoietic progenitor cell differentiation	1.8	5
5	GO:0019632	shikimate metabolic process	GO:0032787, GO:1901615	monocarboxylic acid metabolic process, organic hydroxy compound metabolic process	7.6	7
5	GO:0035418	protein localization to synapse	GO:0008104	protein localization	3	3
5	GO:0090708	specification of plant organ axis polarity	GO:0065001, GO:1905392	specification of axis polarity, plant organ morphogenesis	1	1
[truncated: 7,080 more rows]

## Sheet: MF
Level	GO ID	GO Name	Parents (ACC)	Parents (Name)	Nodescore	#Seqs
1	GO:0003674	molecular_function			26689.3	8378
2	GO:0005488	binding	GO:0003674	molecular_function	25690.4	6491
2	GO:0003824	catalytic activity	GO:0003674	molecular_function	14050.8	5062
2	GO:0005215	transporter activity	GO:0003674	molecular_function	1946.62	795
2	GO:0140110	transcription regulator activity	GO:0003674	molecular_function	1151.3	664
2	GO:0060089	molecular transducer activity	GO:0003674	molecular_function	651.82	324
2	GO:0005198	structural molecule activity	GO:0003674	molecular_function	420.36	279
2	GO:0098772	molecular function regulator	GO:0003674	molecular_function	491.43	230
2	GO:0016209	antioxidant activity	GO:0003674	molecular_function	129.48	75
2	GO:0140104	molecular carrier activity	GO:0003674	molecular_function	9.22	19
2	GO:0045182	translation regulator activity	GO:0003674	molecular_function	9.24	16
2	GO:0045735	nutrient reservoir activity	GO:0003674	molecular_function	12	12
2	GO:0031386	protein tag	GO:0003674	molecular_function	7	7
2	GO:0038024	cargo receptor activity	GO:0003674	molecular_function	2.76	5
3	GO:0031409	pigment binding	GO:0005488	binding	16.2	15
3	GO:0010280	UDP-L-rhamnose synthase activity	GO:0003824	catalytic activity	3	3
3	GO:0016987	sigma factor activity	GO:0140110	transcription regulator activity	10	10
3	GO:0000036	acyl carrier activity	GO:0044620, GO:0140104	ACP phosphopantetheine attachment site binding, molecular carrier activity	9	9
3	GO:0140097	catalytic activity, acting on DNA	GO:0003824	catalytic activity	76.6	87
3	GO:0003735	structural constituent of ribosome	GO:0005198	structural molecule activity	172	172
3	GO:0005319	lipid transporter activity	GO:0005215	transporter activity	78.8	47
3	GO:0008307	structural constituent of muscle	GO:0005198	structural molecule activity	1	1
3	GO:1901567	fatty acid derivative binding	GO:0005488	binding	12.96	22
3	GO:0016853	isomerase activity	GO:0003824	catalytic activity	263.28	175
3	GO:0043167	ion binding	GO:0005488	binding	6228.5	2891
3	GO:1901681	sulfur compound binding	GO:0005488	binding	31.2	50
3	GO:0038023	signaling receptor activity	GO:0060089	molecular transducer activity	477.96	241
3	GO:0030228	lipoprotein particle receptor activity	GO:0038024	cargo receptor activity	4	4
3	GO:0005085	guanyl-nucleotide exchange factor activity	GO:0098772, GO:0051020	molecular function regulator, GTPase binding	57.28	43
3	GO:0098631	cell adhesion mediator activity	GO:0005488	binding	11.16	31
3	GO:0008289	lipid binding	GO:0005488	binding	326.15	194
3	GO:0048037	cofactor binding	GO:0005488	binding	919.64	476
3	GO:0033218	amide binding	GO:0005488	binding	207.22	113
3	GO:0140098	catalytic activity, acting on RNA	GO:0003824	catalytic activity	554.41	302
3	GO:0003700	DNA-binding transcription factor activity	GO:0140110	transcription regulator activity	653.97	598
3	GO:0004679	AMP-activated protein kinase activity	GO:0004674, GO:0060089	protein serine/threonine kinase activity, molecular transducer activity	1	1
3	GO:0008565	protein transporter activity	GO:0005215	transporter activity	123.18	92
3	GO:1901363	heterocyclic compound binding	GO:0005488	binding	7707.57	3667
3	GO:0009927	histidine phosphotransfer kinase activity	GO:0060089, GO:0004672	molecular transducer activity, protein kinase activity	6	6
3	GO:0032947	protein-containing complex scaffold activity	GO:0005515, GO:0005198	protein binding, structural molecule activity	17.6	17
3	GO:0032451	demethylase activity	GO:0003824	catalytic activity	21.38	22
3	GO:0072328	alkene binding	GO:0005488	binding	3.6	6
3	GO:1904013	xenon atom binding	GO:0005488	binding	1	1
3	GO:0060090	molecular adaptor activity	GO:0005488	binding	38.98	27
3	GO:0030371	translation repressor activity	GO:0045182	translation regulator activity	11.8	10
3	GO:0042165	neurotransmitter binding	GO:0005488	binding	3	5
3	GO:0036094	small molecule binding	GO:0005488	binding	4049.96	2043
3	GO:0003712	transcription coregulator activity	GO:0140110	transcription regulator activity	132.6	90
3	GO:0097159	organic cyclic compound binding	GO:0005488	binding	7736.28	3684
3	GO:0001871	pattern binding	GO:0005488	binding	17.52	22
3	GO:0003682	chromatin binding	GO:0005488	binding	183.4	142
3	GO:0016247	channel regulator activity	GO:0098772	molecular function regulator	15.6	12
3	GO:0030234	enzyme regulator activity	GO:0098772	molecular function regulator	361.54	181
3	GO:1904012	platinum binding	GO:0005488	binding	1	1
3	GO:0051920	peroxiredoxin activity	GO:0016684, GO:0016209	oxidoreductase activity, acting on peroxide as acceptor, antioxidant activity	4.2	5
3	GO:0004133	glycogen debranching enzyme activity	GO:0003824	catalytic activity	4.8	8
3	GO:0072341	modified amino acid binding	GO:0005488	binding	7.8	13
3	GO:0030527	structural constituent of chromatin	GO:0005198	structural molecule activity	6	6
3	GO:0016829	lyase activity	GO:0003824	catalytic activity	391.11	257
3	GO:0022857	transmembrane transporter activity	GO:0005215	transporter activity	1722.36	652
3	GO:0003823	antigen binding	GO:0005488	binding	5.2	4
3	GO:0050840	extracellular matrix binding	GO:0005488	binding	0.6	1
3	GO:0098748	endocytic adaptor activity	GO:0038024, GO:0030674	cargo receptor activity, protein binding, bridging	0.6	1
3	GO:0016787	hydrolase activity	GO:0003824	catalytic activity	4306.41	1842
3	GO:0050997	quaternary ammonium group binding	GO:0005488	binding	0.6	1
3	GO:0000156	phosphorelay response regulator activity	GO:0060089	molecular transducer activity	38	38
3	GO:0016740	transferase activity	GO:0003824	catalytic activity	4970.91	2139
3	GO:0004362	glutathione-disulfide reductase activity	GO:0015038, GO:0016209, GO:0016668	glutathione disulfide oxidoreductase activity, antioxidant activity, oxidoreductase activity, acting on a sulfur group of donors, NAD(P) as acceptor	5	5
3	GO:0001072	transcription antitermination factor activity, RNA binding	GO:0140110	transcription regulator activity	9	9
3	GO:0017056	structural constituent of nuclear pore	GO:0005198	structural molecule activity	7	7
3	GO:0044877	protein-containing complex binding	GO:0005488	binding	336.75	197
3	GO:0005199	structural constituent of cell wall	GO:0005198	structural molecule activity	9	9
3	GO:0005212	structural constituent of eye lens	GO:0005198	structural molecule activity	2	2
3	GO:0046812	host cell surface binding	GO:0005488	binding	0.6	1
3	GO:0046790	virion binding	GO:0005488	binding	2	2
3	GO:0004784	superoxide dismutase activity	GO:0016721, GO:0016209	oxidoreductase activity, acting on superoxide radicals as acceptor, antioxidant activity	9	9
3	GO:0005515	protein binding	GO:0005488	binding	6370.34	3968
3	GO:0016491	oxidoreductase activity	GO:0003824	catalytic activity	1799.97	788
3	GO:0097367	carbohydrate derivative binding	GO:0005488	binding	2498.45	1452
3	GO:0005326	neurotransmitter transporter activity	GO:0005215	transporter activity	20.2	13
3	GO:0000035	acyl binding	GO:0005488	binding	6	6
3	GO:0009975	cyclase activity	GO:0003824	catalytic activity	57.8	35
3	GO:0004601	peroxidase activity	GO:0016684, GO:0016209	oxidoreductase activity, acting on peroxide as acceptor, antioxidant activity	56.6	41
3	GO:0097243	flavonoid binding	GO:0005488	binding	1.2	2
3	GO:0045174	glutathione dehydrogenase (ascorbate) activity	GO:0016672, GO:0015038, GO:0016209	oxidoreductase activity, acting on a sulfur group of donors, quinone or similar compound as acceptor, glutathione disulfide oxidoreductase activity, antioxidant activity	2	2
3	GO:0016530	metallochaperone activity	GO:0140104	molecular carrier activity	2.16	3
3	GO:0016874	ligase activity	GO:0003824	catalytic activity	339.15	237
3	GO:0140142	nucleocytoplasmic carrier activity	GO:0140104	molecular carrier activity	4.2	7
3	GO:0090079	translation regulator activity, nucleic acid binding	GO:0003676, GO:0045182	nucleic acid binding, translation regulator activity	5.4	9
3	GO:0004791	thioredoxin-disulfide reductase activity	GO:0015036, GO:0016209, GO:0016668	disulfide oxidoreductase activity, antioxidant activity, oxidoreductase activity, acting on a sulfur group of donors, NAD(P) as acceptor	17	17
3	GO:0051540	metal cluster binding	GO:0005488	binding	73.68	82
3	GO:0005201	extracellular matrix structural constituent	GO:0005198	structural molecule activity	1	1
3	GO:0140096	catalytic activity, acting on a protein	GO:0003824	catalytic activity	3318.81	1595
3	GO:0042562	hormone binding	GO:0005488	binding	60.36	39
3	GO:0005200	structural constituent of cytoskeleton	GO:0005198	structural molecule activity	20	20
3	GO:0008144	drug binding	GO:0005488	binding	2223.8	1400
3	GO:0001134	transcription regulator recruiting activity	GO:0008134, GO:0140110	transcription factor binding, transcription regulator activity	6.6	11
3	GO:0097472	cyclin-dependent protein kinase activity	GO:0060089, GO:0004672	molecular transducer activity, protein kinase activity	23.4	39
3	GO:0030246	carbohydrate binding	GO:0005488	binding	152.76	111
3	GO:0008430	selenium binding	GO:0005488	binding	2	2
3	GO:0030545	receptor regulator activity	GO:0098772	molecular function regulator	2.16	3
4	GO:0032552	deoxyribonucleotide binding	GO:0097367, GO:0000166	carbohydrate derivative binding, nucleotide binding	0.43	2
4	GO:0003826	alpha-ketoacid dehydrogenase activity	GO:0016491	oxidoreductase activity	1	1
4	GO:0002162	dystroglycan binding	GO:0005515	protein binding	1	1
4	GO:0070628	proteasome binding	GO:0044877	protein-containing complex binding	9	9
4	GO:0008379	thioredoxin peroxidase activity	GO:0051920, GO:0004601	peroxiredoxin activity, peroxidase activity	5	5
4	GO:0000900	translation repressor activity, mRNA regulatory element binding	GO:0090079, GO:0030371	translation regulator activity, nucleic acid binding, translation repressor activity	3	3
4	GO:0019239	deaminase activity	GO:0016787	hydrolase activity	9.88	7
4	GO:0016661	oxidoreductase activity, acting on other nitrogenous compounds as donors	GO:0016491	oxidoreductase activity	3.96	5
4	GO:2001080	chitosan binding	GO:0097367, GO:0070405	carbohydrate derivative binding, ammonium ion binding	1	1
4	GO:0010290	chlorophyll catabolite transmembrane transporter activity	GO:0022857	transmembrane transporter activity	8	8
4	GO:0050542	icosanoid binding	GO:1901567, GO:0031406	fatty acid derivative binding, carboxylic acid binding	0.6	1
4	GO:0045435	lycopene epsilon cyclase activity	GO:0009975, GO:0016860	cyclase activity, intramolecular oxidoreductase activity	2	2
4	GO:0032452	histone demethylase activity	GO:0140096, GO:0032451	catalytic activity, acting on a protein, demethylase activity	33.04	19
4	GO:0003676	nucleic acid binding	GO:0097159, GO:1901363	organic cyclic compound binding, heterocyclic compound binding	4285.38	2024
4	GO:0015152	glucose-6-phosphate transmembrane transporter activity	GO:0022857	transmembrane transporter activity	5	5
4	GO:0015245	fatty acid transmembrane transporter activity	GO:0005319, GO:0008028	lipid transporter activity, monocarboxylic acid transmembrane transporter activity	1	1
4	GO:0005548	phospholipid transporter activity	GO:0005319	lipid transporter activity	37.2	24
4	GO:0090482	vitamin transmembrane transporter activity	GO:0022857	transmembrane transporter activity	13.32	21
4	GO:0003923	GPI-anchor transamidase activity	GO:0140096, GO:0016787	catalytic activity, acting on a protein, hydrolase activity	4	4
4	GO:0048306	calcium-dependent protein binding	GO:0005515	protein binding	5	5
4	GO:0003713	transcription coactivator activity	GO:0003712	transcription coregulator activity	54	51
4	GO:0034061	DNA polymerase activity	GO:0016779, GO:0140097	nucleotidyltransferase activity, catalytic activity, acting on DNA	4.8	8
4	GO:0035605	peptidyl-cysteine S-nitrosylase activity	GO:0016769, GO:0140096	transferase activity, transferring nitrogenous groups, catalytic activity, acting on a protein	2	2
4	GO:0101005	ubiquitinyl hydrolase activity	GO:0140096, GO:0016787	catalytic activity, acting on a protein, hydrolase activity	79.56	42
4	GO:0003756	protein disulfide isomerase activity	GO:0140096, GO:0016864	catalytic activity, acting on a protein, intramolecular oxidoreductase activity, transposing S-S bonds	15	15
4	GO:0010011	auxin binding	GO:0042562	hormone binding	9	9
4	GO:0060589	nucleoside-triphosphatase regulator activity	GO:0030234	enzyme regulator activity	52.51	54
4	GO:0032553	ribonucleotide binding	GO:0097367, GO:0000166	carbohydrate derivative binding, nucleotide binding	1624.66	1419
4	GO:0016741	transferase activity, transferring one-carbon groups	GO:0016740	transferase activity	277.13	174
4	GO:0010997	anaphase-promoting complex binding	GO:0044877	protein-containing complex binding	2	2
4	GO:0016849	phosphorus-oxygen lyase activity	GO:0016829	lyase activity	18	30
4	GO:0016627	oxidoreductase activity, acting on the CH-CH group of donors	GO:0016491	oxidoreductase activity	159.14	81
4	GO:0000170	sphingosine hydroxylase activity	GO:0016491	oxidoreductase activity	6	6
4	GO:0051018	protein kinase A binding	GO:0005515	protein binding	3	5
4	GO:0004130	cytochrome-c peroxidase activity	GO:0004601	peroxidase activity	7	7
4	GO:0048029	monosaccharide binding	GO:0036094, GO:0030246	small molecule binding, carbohydrate binding	40.4	26
4	GO:0051192	prosthetic group binding	GO:0048037	cofactor binding	3.24	9
4	GO:0061134	peptidase regulator activity	GO:0030234	enzyme regulator activity	5.21	16
4	GO:0005178	integrin binding	GO:0005102, GO:0050839, GO:0044877	signaling receptor binding, cell adhesion molecule binding, protein-containing complex binding	9	9
4	GO:0051087	chaperone binding	GO:0005515	protein binding	19	19
4	GO:0030674	protein binding, bridging	GO:0005515, GO:0060090	protein binding, molecular adaptor activity	19.36	19
4	GO:0044183	protein binding involved in protein folding	GO:0005515	protein binding	35	35
4	GO:0004497	monooxygenase activity	GO:0016491	oxidoreductase activity	181.3	108
4	GO:0031681	G-protein beta-subunit binding	GO:0005515	protein binding	1	1
4	GO:0018031	peptidyl-lysine N6-palmitoyltransferase activity	GO:0140096, GO:0019105	catalytic activity, acting on a protein, N-palmitoyltransferase activity	2	2
4	GO:0016705	oxidoreductase activity, acting on paired donors, with incorporation or reduction of molecular oxygen	GO:0016491	oxidoreductase activity	242.56	131
4	GO:0051021	GDP-dissociation inhibitor binding	GO:0005515	protein binding	4.2	3
4	GO:0043008	ATP-dependent protein binding	GO:0005515	protein binding	2	2
4	GO:0031491	nucleosome binding	GO:0003682, GO:0044877	chromatin binding, protein-containing complex binding	27	21
4	GO:0051738	xanthophyll binding	GO:0019840, GO:0031409	isoprenoid binding, pigment binding	2	2
4	GO:0004721	phosphoprotein phosphatase activity	GO:0016791, GO:0140096	phosphatase activity, catalytic activity, acting on a protein	222.44	131
4	GO:0016875	ligase activity, forming carbon-oxygen bonds	GO:0016874	ligase activity	53.64	57
4	GO:0031490	chromatin DNA binding	GO:0003677, GO:0003682	DNA binding, chromatin binding	43	37
4	GO:0050662	coenzyme binding	GO:0048037	cofactor binding	516.76	307
4	GO:0031369	translation initiation factor binding	GO:0005515	protein binding	28	22
4	GO:0031405	lipoic acid binding	GO:0097159, GO:1901363, GO:0005504, GO:0050662, GO:1901681	organic cyclic compound binding, heterocyclic compound binding, fatty acid binding, coenzyme binding, sulfur compound binding	4	4
4	GO:0046789	host cell surface receptor binding	GO:0046812	host cell surface binding	1	1
4	GO:0042393	histone binding	GO:0005515	protein binding	75.12	60
4	GO:0098599	palmitoyl hydrolase activity	GO:0016787	hydrolase activity	1.2	2
4	GO:0016531	copper chaperone activity	GO:0005507, GO:0016530	copper ion binding, metallochaperone activity	3.6	3
4	GO:0098632	cell-cell adhesion mediator activity	GO:0005515, GO:0098631	protein binding, cell adhesion mediator activity	18.6	31
4	GO:0050839	cell adhesion molecule binding	GO:0005515	protein binding	57.56	41
4	GO:0030611	arsenate reductase activity	GO:0016491	oxidoreductase activity	5.2	4
4	GO:0051787	misfolded protein binding	GO:0005515	protein binding	5	5
4	GO:0043169	cation binding	GO:0043167	ion binding	2930.92	1503
4	GO:0015605	organophosphate ester transmembrane transporter activity	GO:0022857	transmembrane transporter activity	10.08	26
4	GO:0097110	scaffold protein binding	GO:0005515	protein binding	3	3
4	GO:0043495	protein membrane anchor	GO:0005515	protein binding	5	5
4	GO:1901265	nucleoside phosphate binding	GO:0097159, GO:1901363	organic cyclic compound binding, heterocyclic compound binding	2155.85	1828
4	GO:0008022	protein C-terminus binding	GO:0005515	protein binding	36	36
4	GO:0015220	choline transmembrane transporter activity	GO:0015101, GO:0005326, GO:0008519	organic cation transmembrane transporter activity, neurotransmitter transporter activity, ammonium transmembrane transporter activity	3	3
4	GO:0016168	chlorophyll binding	GO:0046906, GO:0043168, GO:0048037	tetrapyrrole binding, anion binding, cofactor binding	18	18
4	GO:0008276	protein methyltransferase activity	GO:0008168, GO:0140096	methyltransferase activity, catalytic activity, acting on a protein	129.02	55
4	GO:0016765	transferase activity, transferring alkyl or aryl (other than methyl) groups	GO:0016740	transferase activity	113.92	61
4	GO:0015125	bile acid transmembrane transporter activity	GO:1901618, GO:0005319, GO:0008028	organic hydroxy compound transmembrane transporter activity, lipid transporter activity, monocarboxylic acid transmembrane transporter activity	6.8	5
4	GO:0005516	calmodulin binding	GO:0005515	protein binding	186	186
4	GO:0001882	nucleoside binding	GO:0097159, GO:0036094, GO:0097367, GO:1901363	organic cyclic compound binding, small molecule binding, carbohydrate derivative binding, heterocyclic compound binding	127.13	155
4	GO:0020037	heme binding	GO:0046906, GO:0048037	tetrapyrrole binding, cofactor binding	56	56
4	GO:0018271	biotin-protein ligase activity	GO:0140096, GO:0016879	catalytic activity, acting on a protein, ligase activity, forming carbon-nitrogen bonds	1.8	1
4	GO:0008318	protein prenyltransferase activity	GO:0140096, GO:0004659	catalytic activity, acting on a protein, prenyltransferase activity	1.08	3
4	GO:0099106	ion channel regulator activity	GO:0016247	channel regulator activity	6	10
4	GO:0051575	5'-deoxyribose-5-phosphate lyase activity	GO:0140097, GO:0016835	catalytic activity, acting on DNA, carbon-oxygen lyase activity	1	1
4	GO:0022804	active transmembrane transporter activity	GO:0022857	transmembrane transporter activity	311.57	360
4	GO:1904288	BAT3 complex binding	GO:0044877	protein-containing complex binding	5	5
4	GO:0019904	protein domain specific binding	GO:0005515	protein binding	68.4	57
4	GO:0016877	ligase activity, forming carbon-sulfur bonds	GO:0016874	ligase activity	57.31	36
4	GO:0016830	carbon-carbon lyase activity	GO:0016829	lyase activity	75.43	83
4	GO:0015238	drug transmembrane transporter activity	GO:0022857	transmembrane transporter activity	112.64	65
4	GO:0043559	insulin binding	GO:0005515, GO:0017046	protein binding, peptide hormone binding	1	1
4	GO:0016846	carbon-sulfur lyase activity	GO:0016829	lyase activity	46.6	28
4	GO:0016810	hydrolase activity, acting on carbon-nitrogen (but not peptide) bonds	GO:0016787	hydrolase activity	116.51	79
4	GO:0038199	ethylene receptor activity	GO:0038023	signaling receptor activity	6	6
4	GO:0051219	phosphoprotein binding	GO:0005515	protein binding	30.78	22
4	GO:0045550	geranylgeranyl reductase activity	GO:0016491	oxidoreductase activity	2	2
4	GO:0003724	RNA helicase activity	GO:0004386, GO:0140098	helicase activity, catalytic activity, acting on RNA	144.88	88
4	GO:0019787	ubiquitin-like protein transferase activity	GO:0140096, GO:0016740	catalytic activity, acting on a protein, transferase activity	168.19	221
4	GO:0004536	deoxyribonuclease activity	GO:0004518, GO:0140097	nuclease activity, catalytic activity, acting on DNA	22.61	12
4	GO:1990841	promoter-specific chromatin binding	GO:0003682	chromatin binding	5	5
4	GO:0032182	ubiquitin-like protein binding	GO:0005515	protein binding	15.6	26
4	GO:0016866	intramolecular transferase activity	GO:0016853	isomerase activity	22.61	32
4	GO:0001098	basal transcription machinery binding	GO:0005515	protein binding	9.37	23
4	GO:0016725	oxidoreductase activity, acting on CH or CH2 groups	GO:0016491	oxidoreductase activity	4.1	12
4	GO:0051740	ethylene binding	GO:0042562, GO:0072328	hormone binding, alkene binding	6	6
4	GO:0051184	cofactor transmembrane transporter activity	GO:0022857	transmembrane transporter activity	6.79	17
4	GO:0003913	DNA photolyase activity	GO:0140097, GO:0016830	catalytic activity, acting on DNA, carbon-carbon lyase activity	6.6	6
4	GO:0016801	hydrolase activity, acting on ether bonds	GO:0016787	hydrolase activity	1.08	3
4	GO:0051536	iron-sulfur cluster binding	GO:0051540, GO:0048037	metal cluster binding, cofactor binding	122.8	82
4	GO:0004383	guanylate cyclase activity	GO:0009975, GO:0016849	cyclase activity, phosphorus-oxygen lyase activity	13	13
4	GO:0001786	phosphatidylserine binding	GO:0005543, GO:0072341	phospholipid binding, modified amino acid binding	3	3
4	GO:0016772	transferase activity, transferring phosphorus-containing groups	GO:0016740	transferase activity	2794.13	1060
4	GO:0000981	DNA-binding transcription factor activity, RNA polymerase II-specific	GO:0003700	DNA-binding transcription factor activity	93.28	58
4	GO:0072541	peroxynitrite reductase activity	GO:0051920	peroxiredoxin activity	2	2
4	GO:0016229	steroid dehydrogenase activity	GO:0016491	oxidoreductase activity	29.24	20
4	GO:0016852	sirohydrochlorin cobaltochelatase activity	GO:0016829	lyase activity	1	1
4	GO:0016018	cyclosporin A binding	GO:0042277, GO:0008144	peptide binding, drug binding	2	2
4	GO:0019156	isoamylase activity	GO:0004133, GO:0004553	glycogen debranching enzyme activity, hydrolase activity, hydrolyzing O-glycosyl compounds	6	6
4	GO:0022803	passive transmembrane transporter activity	GO:0022857	transmembrane transporter activity	141.43	108
4	GO:0005522	profilin binding	GO:0005515	protein binding	5	5
4	GO:0005484	SNAP receptor activity	GO:0005515	protein binding	15	15
4	GO:0008494	translation activator activity	GO:0090079	translation regulator activity, nucleic acid binding	6	6
4	GO:0016798	hydrolase activity, acting on glycosyl bonds	GO:0016787	hydrolase activity	398.22	196
4	GO:0005518	collagen binding	GO:0044877	protein-containing complex binding	5	5
4	GO:0016651	oxidoreductase activity, acting on NAD(P)H	GO:0016491	oxidoreductase activity	180.4	94
4	GO:0009055	electron transfer activity	GO:0016491	oxidoreductase activity	90	72
4	GO:0015318	inorganic molecular entity transmembrane transporter activity	GO:0022857	transmembrane transporter activity	606.43	436
4	GO:1901682	sulfur compound transmembrane transporter activity	GO:0022857	transmembrane transporter activity	17.28	24
4	GO:0016840	carbon-nitrogen lyase activity	GO:0016829	lyase activity	6	15
4	GO:0035591	signaling adaptor activity	GO:0060090	molecular adaptor activity	0.6	1
4	GO:0016879	ligase activity, forming carbon-nitrogen bonds	GO:0016874	ligase activity	52.1	65
4	GO:0005102	signaling receptor binding	GO:0005515	protein binding	223.55	140
4	GO:0015185	gamma-aminobutyric acid transmembrane transporter activity	GO:0015171, GO:0005326, GO:0008028	amino acid transmembrane transporter activity, neurotransmitter transporter activity, monocarboxylic acid transmembrane transporter activity	1	1
4	GO:0036033	mediator complex binding	GO:0044877	protein-containing complex binding	3	3
4	GO:0016769	transferase activity, transferring nitrogenous groups	GO:0016740	transferase activity	58.42	49
4	GO:0008568	microtubule-severing ATPase activity	GO:0042623, GO:0140096	ATPase activity, coupled, catalytic activity, acting on a protein	9	9
4	GO:0030976	thiamine pyrophosphate binding	GO:0097159, GO:0043169, GO:0043168, GO:1901363, GO:0050662, GO:0019842, GO:1901681	organic cyclic compound binding, cation binding, anion binding, heterocyclic compound binding, coenzyme binding, vitamin binding, sulfur compound binding	7	7
4	GO:0043621	protein self-association	GO:0005515	protein binding	102	102
4	GO:0042802	identical protein binding	GO:0005515	protein binding	689.8	538
4	GO:0042277	peptide binding	GO:0033218	amide binding	129.04	85
4	GO:0003916	DNA topoisomerase activity	GO:0016853, GO:0140097	isomerase activity, catalytic activity, acting on DNA	14.88	12
4	GO:0019899	enzyme binding	GO:0005515	protein binding	865.76	476
4	GO:0080161	auxin transmembrane transporter activity	GO:0022857	transmembrane transporter activity	25.8	27
4	GO:0000166	nucleotide binding	GO:0036094, GO:1901265	small molecule binding, nucleoside phosphate binding	2949.1	1828
4	GO:0045503	dynein light chain binding	GO:0005515	protein binding	1	1
4	GO:0019707	protein-cysteine S-acyltransferase activity	GO:0016417, GO:0140096	S-acyltransferase activity, catalytic activity, acting on a protein	24.72	15
4	GO:0016788	hydrolase activity, acting on ester bonds	GO:0016787	hydrolase activity	1214.46	589
4	GO:0004742	dihydrolipoyllysine-residue acetyltransferase activity	GO:0030523, GO:0140096, GO:0016418	dihydrolipoamide S-acyltransferase activity, catalytic activity, acting on a protein, S-acetyltransferase activity	4	4
4	GO:0016854	racemase and epimerase activity	GO:0016853	isomerase activity	14.41	28
4	GO:0001094	TFIID-class transcription factor complex binding	GO:0001091, GO:0044877	RNA polymerase II basal transcription factor binding, protein-containing complex binding	3	3
4	GO:0019825	oxygen binding	GO:0036094, GO:0008144	small molecule binding, drug binding	54	54
4	GO:0016594	glycine binding	GO:0043169, GO:0008144, GO:0042165, GO:0016597	cation binding, drug binding, neurotransmitter binding, amino acid binding	5	5
4	GO:0016679	oxidoreductase activity, acting on diphenols and related substances as donors	GO:0016491	oxidoreductase activity	11.04	19
4	GO:0031210	phosphatidylcholine binding	GO:0005543, GO:0070405, GO:0050997	phospholipid binding, ammonium ion binding, quaternary ammonium group binding	1	1
4	GO:0043168	anion binding	GO:0043167	ion binding	2643.26	1759
4	GO:0032794	GTPase activating protein binding	GO:0005515	protein binding	3	3
4	GO:0001653	peptide receptor activity	GO:0038023	signaling receptor activity	20	20
4	GO:0016744	transferase activity, transferring aldehyde or ketonic groups	GO:0016740	transferase activity	7.8	13
4	GO:0015144	carbohydrate transmembrane transporter activity	GO:0022857	transmembrane transporter activity	80.29	74
4	GO:0005049	nuclear export signal receptor activity	GO:0140142	nucleocytoplasmic carrier activity	7	7
4	GO:0005527	macrolide binding	GO:0097159, GO:1901363, GO:0008144	organic cyclic compound binding, heterocyclic compound binding, drug binding	9.6	16
4	GO:0016746	transferase activity, transferring acyl groups	GO:0016740	transferase activity	486.12	202
4	GO:0010242	oxygen evolving activity	GO:0016491	oxidoreductase activity	2	2
4	GO:0016835	carbon-oxygen lyase activity	GO:0016829	lyase activity	71.89	77
4	GO:0090440	abscisic acid transmembrane transporter activity	GO:0015665, GO:0005319, GO:0008028	alcohol transmembrane transporter activity, lipid transporter activity, monocarboxylic acid transmembrane transporter activity	8	8
4	GO:0019840	isoprenoid binding	GO:0008289	lipid binding	4.2	7
4	GO:0004835	tubulin-tyrosine ligase activity	GO:0140096, GO:0016881	catalytic activity, acting on a protein, acid-amino acid ligase activity	1	1
4	GO:0044325	ion channel binding	GO:0005515	protein binding	14	14
4	GO:0048038	quinone binding	GO:0048037	cofactor binding	11.6	11
4	GO:0010427	abscisic acid binding	GO:0019840, GO:0033293, GO:0043178, GO:0042562	isoprenoid binding, monocarboxylic acid binding, alcohol binding, hormone binding	2	2
4	GO:0033677	DNA/RNA helicase activity	GO:0004386, GO:0140097, GO:0140098	helicase activity, catalytic activity, acting on DNA, catalytic activity, acting on RNA	0.36	1
4	GO:0005539	glycosaminoglycan binding	GO:0097367	carbohydrate derivative binding	4.2	7
4	GO:0140102	catalytic activity, acting on a rRNA	GO:0140098	catalytic activity, acting on RNA	10.7	14
4	GO:0008474	palmitoyl-(protein) hydrolase activity	GO:0098599, GO:0016790, GO:0140096	palmitoyl hydrolase activity, thiolester hydrolase activity, catalytic activity, acting on a protein	2	2
4	GO:0008061	chitin binding	GO:0097367, GO:0008144	carbohydrate derivative binding, drug binding	8	8
4	GO:0046508	hydrolase activity, acting on carbon-sulfur bonds	GO:0016787	hydrolase activity	1.2	2
4	GO:0033558	protein deacetylase activity	GO:0140096, GO:0019213	catalytic activity, acting on a protein, deacetylase activity	22.85	16
4	GO:0016885	ligase activity, forming carbon-carbon bonds	GO:0016874	ligase activity	3.6	10
4	GO:0051213	dioxygenase activity	GO:0016491	oxidoreductase activity	79.57	44
4	GO:0010313	phytochrome binding	GO:0005515	protein binding	11	11
4	GO:0043546	molybdopterin cofactor binding	GO:0097159, GO:1901363, GO:0050662	organic cyclic compound binding, heterocyclic compound binding, coenzyme binding	2	2
4	GO:0070735	protein-glycine ligase activity	GO:0140096, GO:0016881	catalytic activity, acting on a protein, acid-amino acid ligase activity	3	3
4	GO:0070279	vitamin B6 binding	GO:0097159, GO:1901363, GO:0008144, GO:0019842	organic cyclic compound binding, heterocyclic compound binding, drug binding, vitamin binding	50.4	83
4	GO:0046422	violaxanthin de-epoxidase activity	GO:0016491	oxidoreductase activity	1	1
4	GO:0015603	iron chelate transmembrane transporter activity	GO:0022857	transmembrane transporter activity	4.8	8
4	GO:0031072	heat shock protein binding	GO:0005515	protein binding	49.4	41
4	GO:0097747	RNA polymerase activity	GO:0016779, GO:0140098	nucleotidyltransferase activity, catalytic activity, acting on RNA	17.42	34
4	GO:0071889	14-3-3 protein binding	GO:0005515	protein binding	5	5
4	GO:0003909	DNA ligase activity	GO:0016886, GO:0140097	ligase activity, forming phosphoric ester bonds, catalytic activity, acting on DNA	3.6	6
4	GO:0015562	efflux transmembrane transporter activity	GO:0022857	transmembrane transporter activity	55.12	37
4	GO:0043236	laminin binding	GO:0005515, GO:0050840	protein binding, extracellular matrix binding	1	1
4	GO:0004693	cyclin-dependent protein serine/threonine kinase activity	GO:0004674, GO:0097472	protein serine/threonine kinase activity, cyclin-dependent protein kinase activity	39	39
4	GO:1901149	salicylic acid binding	GO:0097159, GO:0033293, GO:0042562, GO:0008144	organic cyclic compound binding, monocarboxylic acid binding, hormone binding, drug binding	2	2
4	GO:0048018	receptor ligand activity	GO:0005102, GO:0030545	signaling receptor binding, receptor regulator activity	3.6	3
4	GO:0016262	protein N-acetylglucosaminyltransferase activity	GO:0140096, GO:0008375	catalytic activity, acting on a protein, acetylglucosaminyltransferase activity	5	5
4	GO:0071917	triose-phosphate transmembrane transporter activity	GO:0022857	transmembrane transporter activity	5	5
4	GO:0003678	DNA helicase activity	GO:0004386, GO:0140097	helicase activity, catalytic activity, acting on DNA	60.76	31
4	GO:0010331	gibberellin binding	GO:0019840, GO:0042562, GO:0031406	isoprenoid binding, hormone binding, carboxylic acid binding	3	3
4	GO:0030247	polysaccharide binding	GO:0030246, GO:0001871	carbohydrate binding, pattern binding	29.2	22
4	GO:0051120	hepoxilin A3 synthase activity	GO:0016853	isomerase activity	1	1
4	GO:0047485	protein N-terminus binding	GO:0005515	protein binding	14.6	14
4	GO:0016248	channel inhibitor activity	GO:0016247	channel regulator activity	0.6	1
4	GO:0061599	molybdopterin molybdotransferase activity	GO:0016740	transferase activity	1	1
4	GO:0005275	amine transmembrane transporter activity	GO:0022857	transmembrane transporter activity	10.2	9
4	GO:0072349	modified amino acid transmembrane transporter activity	GO:0022857	transmembrane transporter activity	15.4	10
4	GO:0031177	phosphopantetheine binding	GO:0033218, GO:0043168, GO:0072341, GO:0019842, GO:0048037	amide binding, anion binding, modified amino acid binding, vitamin binding, cofactor binding	3	3
4	GO:0046906	tetrapyrrole binding	GO:0097159, GO:1901363	organic cyclic compound binding, heterocyclic compound binding	122.4	78
4	GO:0070095	fructose-6-phosphate binding	GO:0043168, GO:0097367	anion binding, carbohydrate derivative binding	1	1
4	GO:0030613	oxidoreductase activity, acting on phosphorus or arsenic in donors	GO:0016491	oxidoreductase activity	0.72	2
4	GO:0017046	peptide hormone binding	GO:0042277, GO:0042562	peptide binding, hormone binding	12.6	12
4	GO:0034040	lipid-transporting ATPase activity	GO:0005319, GO:0042626	lipid transporter activity, ATPase activity, coupled to transmembrane movement of substances	0.6	1
4	GO:0019213	deacetylase activity	GO:0016787	hydrolase activity	30.71	17
4	GO:0010013	N-1-naphthylphthalamic acid binding	GO:0033218, GO:0097159, GO:0033293, GO:0008144	amide binding, organic cyclic compound binding, monocarboxylic acid binding, drug binding	2	2
4	GO:0051015	actin filament binding	GO:0044877, GO:0003779	protein-containing complex binding, actin binding	51	51
4	GO:0016755	transferase activity, transferring amino-acyl groups	GO:0140096, GO:0016746	catalytic activity, acting on a protein, transferase activity, transferring acyl groups	5.4	9
4	GO:0019779	Atg8 activating enzyme activity	GO:0016740, GO:0008641	transferase activity, ubiquitin-like modifier activating enzyme activity	1	1
4	GO:0042605	peptide antigen binding	GO:0003823, GO:0042277	antigen binding, peptide binding	1	1
4	GO:0016701	oxidoreductase activity, acting on single donors with incorporation of molecular oxygen	GO:0016491	oxidoreductase activity	23.3	23
4	GO:0008201	heparin binding	GO:0043168, GO:0005539, GO:1901681	anion binding, glycosaminoglycan binding, sulfur compound binding	6	6
4	GO:0001965	G-protein alpha-subunit binding	GO:0005515	protein binding	2	2
4	GO:0016722	oxidoreductase activity, oxidizing metal ions	GO:0016491	oxidoreductase activity	27.6	24
4	GO:0016638	oxidoreductase activity, acting on the CH-NH2 group of donors	GO:0016491	oxidoreductase activity	15.58	35
4	GO:0000149	SNARE binding	GO:0005515	protein binding	26.32	22
4	GO:0004096	catalase activity	GO:0004601	peroxidase activity	1	1
4	GO:0050265	RNA uridylyltransferase activity	GO:0070569, GO:0140098	uridylyltransferase activity, catalytic activity, acting on RNA	1	1
4	GO:0004540	ribonuclease activity	GO:0004518, GO:0140098	nuclease activity, catalytic activity, acting on RNA	129.46	68
4	GO:0005483	soluble NSF attachment protein activity	GO:0005515	protein binding	1	1
4	GO:0016721	oxidoreductase activity, acting on superoxide radicals as acceptor	GO:0016491	oxidoreductase activity	5.4	9
4	GO:0004149	dihydrolipoyllysine-residue succinyltransferase activity	GO:0140096, GO:0016751	catalytic activity, acting on a protein, S-succinyltransferase activity	2	2
4	GO:0005088	Ras guanyl-nucleotide exchange factor activity	GO:0005085, GO:0017016	guanyl-nucleotide exchange factor activity, Ras GTPase binding	7.8	13
4	GO:0070324	thyroid hormone binding	GO:0042562	hormone binding	1	1
4	GO:0022884	macromolecule transmembrane transporter activity	GO:0022857	transmembrane transporter activity	31.18	33
4	GO:0016757	transferase activity, transferring glycosyl groups	GO:0016740	transferase activity	775.93	323
4	GO:2001147	camalexin binding	GO:0097159, GO:1901363, GO:1901681	organic cyclic compound binding, heterocyclic compound binding, sulfur compound binding	2	2
4	GO:0035514	DNA demethylase activity	GO:0140097, GO:0032451	catalytic activity, acting on DNA, demethylase activity	0.6	1
4	GO:0016860	intramolecular oxidoreductase activity	GO:0016853	isomerase activity	67.84	49
4	GO:0015002	heme-copper terminal oxidase activity	GO:0016491	oxidoreductase activity	3.6	6
4	GO:0036310	annealing helicase activity	GO:0140097, GO:0017111, GO:0097617	catalytic activity, acting on DNA, nucleoside-triphosphatase activity, annealing activity	4	4
4	GO:0016730	oxidoreductase activity, acting on iron-sulfur proteins as donors	GO:0016491	oxidoreductase activity	8.52	6
4	GO:0000062	fatty-acyl-CoA binding	GO:0032559, GO:0033218, GO:1901567, GO:0043168, GO:0050662, GO:1901681	adenyl ribonucleotide binding, amide binding, fatty acid derivative binding, anion binding, coenzyme binding, sulfur compound binding	21	21
4	GO:0000384	first spliceosomal transesterification activity	GO:0140098	catalytic activity, acting on RNA	1	1
4	GO:0016859	cis-trans isomerase activity	GO:0016853	isomerase activity	25.2	42
4	GO:0038198	auxin receptor activity	GO:0038023	signaling receptor activity	4	4
4	GO:2001227	quercitrin binding	GO:0043168, GO:0097367, GO:0008144, GO:0097243	anion binding, carbohydrate derivative binding, drug binding, flavonoid binding	2	2
4	GO:0030332	cyclin binding	GO:0005515	protein binding	4	4
4	GO:0004888	transmembrane signaling receptor activity	GO:0038023	signaling receptor activity	323.98	177
4	GO:0005524	ATP binding	GO:0032559, GO:0008144, GO:0035639	adenyl ribonucleotide binding, drug binding, purine ribonucleoside triphosphate binding	1221	1221
4	GO:0016822	hydrolase activity, acting on acid carbon-carbon bonds	GO:0016787	hydrolase activity	0.36	1
4	GO:0015616	DNA translocase activity	GO:0008094, GO:0140097	DNA-dependent ATPase activity, catalytic activity, acting on DNA	4	4
4	GO:0016782	transferase activity, transferring sulfur-containing groups	GO:0016740	transferase activity	36.22	30
4	GO:0004704	NF-kappaB-inducing kinase activity	GO:0030234	enzyme regulator activity	1	1
4	GO:0030742	GTP-dependent protein binding	GO:0005515	protein binding	3	3
4	GO:0004016	adenylate cyclase activity	GO:0009975, GO:0016849	cyclase activity, phosphorus-oxygen lyase activity	14	14
4	GO:0004672	protein kinase activity	GO:0016301, GO:0016773, GO:0140096	kinase activity, phosphotransferase activity, alcohol group as acceptor, catalytic activity, acting on a protein	1367.41	729
4	GO:0015205	nucleobase transmembrane transporter activity	GO:0022857	transmembrane transporter activity	36.76	19
4	GO:0005504	fatty acid binding	GO:0033293, GO:0008289	monocarboxylic acid binding, lipid binding	14.6	11
4	GO:0008398	sterol 14-demethylase activity	GO:0016709, GO:0032451	oxidoreductase activity, acting on paired donors, with incorporation or reduction of molecular oxygen, NAD(P)H as one donor, and incorporation of one atom of oxygen, demethylase activity	2	2
4	GO:0008092	cytoskeletal protein binding	GO:0005515	protein binding	454.4	241
4	GO:0051002	ligase activity, forming nitrogen-metal bonds	GO:0016874	ligase activity	1.44	4
4	GO:0016903	oxidoreductase activity, acting on the aldehyde or oxo group of donors	GO:0016491	oxidoreductase activity	188.3	83
4	GO:0043394	proteoglycan binding	GO:0005515, GO:0097367	protein binding, carbohydrate derivative binding	5.8	4
4	GO:0016645	oxidoreductase activity, acting on the CH-NH group of donors	GO:0016491	oxidoreductase activity	20.62	24
4	GO:0070280	pyridoxal binding	GO:0070279, GO:0043169, GO:0048037	vitamin B6 binding, cation binding, cofactor binding	1	1
4	GO:0042349	guiding stereospecific synthesis activity	GO:0030234	enzyme regulator activity	1	1
4	GO:0051723	protein methylesterase activity	GO:0052689, GO:0140096	carboxylic ester hydrolase activity, catalytic activity, acting on a protein	0.6	1
4	GO:0009976	tocopherol cyclase activity	GO:0009975	cyclase activity	1	1
4	GO:0043295	glutathione binding	GO:0043168, GO:0072341, GO:0048037, GO:1900750, GO:1901681	anion binding, modified amino acid binding, cofactor binding, oligopeptide binding, sulfur compound binding	7	7
4	GO:0008320	protein transmembrane transporter activity	GO:0022884, GO:1904680, GO:0008565	macromolecule transmembrane transporter activity, peptide transmembrane transporter activity, protein transporter activity	51.96	33
4	GO:0043178	alcohol binding	GO:0036094	small molecule binding	5.4	9
4	GO:0004602	glutathione peroxidase activity	GO:0004601	peroxidase activity	4	4
4	GO:0004857	enzyme inhibitor activity	GO:0030234	enzyme regulator activity	58.51	39
4	GO:0043177	organic acid binding	GO:0036094	small molecule binding	154.9	80
4	GO:0015203	polyamine transmembrane transporter activity	GO:0022857	transmembrane transporter activity	5	5
4	GO:0005521	lamin binding	GO:0005515	protein binding	2	2
4	GO:0019208	phosphatase regulator activity	GO:0030234	enzyme regulator activity	45.91	27
4	GO:0002054	nucleobase binding	GO:0097159, GO:0036094, GO:1901363	organic cyclic compound binding, small molecule binding, heterocyclic compound binding	1.32	3
4	GO:0140101	catalytic activity, acting on a tRNA	GO:0140098	catalytic activity, acting on RNA	86.42	98
4	GO:0015932	nucleobase-containing compound transmembrane transporter activity	GO:0022857	transmembrane transporter activity	72.79	40
4	GO:0051747	cytosine C-5 DNA demethylase activity	GO:0035514, GO:0016787	DNA demethylase activity, hydrolase activity	1	1
4	GO:0046983	protein dimerization activity	GO:0005515	protein binding	628.8	405
4	GO:0045436	lycopene beta cyclase activity	GO:0009975, GO:0016860	cyclase activity, intramolecular oxidoreductase activity	2	2
4	GO:0035615	clathrin adaptor activity	GO:0030276, GO:0098748	clathrin binding, endocytic adaptor activity	1	1
4	GO:0005090	Sar guanyl-nucleotide exchange factor activity	GO:0005085, GO:0030695	guanyl-nucleotide exchange factor activity, GTPase regulator activity	4	4
4	GO:0016688	L-ascorbate peroxidase activity	GO:0004601	peroxidase activity	9	9
4	GO:0080017	alpha-humulene synthase activity	GO:0009975, GO:0010334	cyclase activity, sesquiterpene synthase activity	3	3
4	GO:1901505	carbohydrate derivative transmembrane transporter activity	GO:0022857	transmembrane transporter activity	52.99	60
4	GO:0043548	phosphatidylinositol 3-kinase binding	GO:0005515	protein binding	1	1
4	GO:0016614	oxidoreductase activity, acting on CH-OH group of donors	GO:0016491	oxidoreductase activity	338.86	154
4	GO:0031543	peptidyl-proline dioxygenase activity	GO:0140096, GO:0016706	catalytic activity, acting on a protein, oxidoreductase activity, acting on paired donors, with incorporation or reduction of molecular oxygen, 2-oxoglutarate as one donor, and incorporation of one atom each of oxygen into both donors	1.08	3
4	GO:0070739	protein-glutamic acid ligase activity	GO:0140096, GO:0016881	catalytic activity, acting on a protein, acid-amino acid ligase activity	1	1
4	GO:0030276	clathrin binding	GO:0005515	protein binding	51.2	47
4	GO:0005342	organic acid transmembrane transporter activity	GO:0022857	transmembrane transporter activity	59.04	101
4	GO:0001968	fibronectin binding	GO:0005515	protein binding	4	4
4	GO:0005313	L-glutamate transmembrane transporter activity	GO:0005326, GO:0015172, GO:0015179, GO:0005310, GO:0015238	neurotransmitter transporter activity, acidic amino acid transmembrane transporter activity, L-amino acid transmembrane transporter activity, dicarboxylic acid transmembrane transporter activity, drug transmembrane transporter activity	8	8
4	GO:0043021	ribonucleoprotein complex binding	GO:0044877	protein-containing complex binding	104.52	69
4	GO:0009008	DNA-methyltransferase activity	GO:0008168, GO:0140097	methyltransferase activity, catalytic activity, acting on DNA	1.8	3
4	GO:0051744	3,8-divinyl protochlorophyllide a 8-vinyl reductase activity	GO:0016491	oxidoreductase activity	1	1
4	GO:0016695	oxidoreductase activity, acting on hydrogen as donor	GO:0016491	oxidoreductase activity	0.72	2
4	GO:0030235	nitric-oxide synthase regulator activity	GO:0030234	enzyme regulator activity	2	2
4	GO:0004134	4-alpha-glucanotransferase activity	GO:0016758, GO:0004133	transferase activity, transferring hexosyl groups, glycogen debranching enzyme activity	2	2
4	GO:0008233	peptidase activity	GO:0140096, GO:0016787	catalytic activity, acting on a protein, hydrolase activity	725.09	316
4	GO:0000150	recombinase activity	GO:0140097	catalytic activity, acting on DNA	2	2
4	GO:1990405	protein antigen binding	GO:0003823, GO:0005515	antigen binding, protein binding	1	1
4	GO:0008047	enzyme activator activity	GO:0030234	enzyme regulator activity	134.2	88
4	GO:0030984	kininogen binding	GO:0005515	protein binding	1	1
4	GO:0051082	unfolded protein binding	GO:0005515	protein binding	89	89
4	GO:0016872	intramolecular lyase activity	GO:0016853	isomerase activity	1.2	2
4	GO:0043395	heparan sulfate proteoglycan binding	GO:0043168, GO:0043394, GO:1901681	anion binding, proteoglycan binding, sulfur compound binding	3	3
4	GO:0016684	oxidoreductase activity, acting on peroxide as acceptor	GO:0016491	oxidoreductase activity	40.08	47
4	GO:0019992	diacylglycerol binding	GO:0008289	lipid binding	1	1
4	GO:0009374	biotin binding	GO:0033218, GO:0097159, GO:0033293, GO:1901363, GO:0008144, GO:0050662, GO:0019842, GO:1901681	amide binding, organic cyclic compound binding, monocarboxylic acid binding, heterocyclic compound binding, drug binding, coenzyme binding, vitamin binding, sulfur compound binding	2	2
4	GO:0017171	serine hydrolase activity	GO:0016787	hydrolase activity	88.61	92
4	GO:0140103	catalytic activity, acting on a glycoprotein	GO:0140096	catalytic activity, acting on a protein	6.6	11
4	GO:0032767	copper-dependent protein binding	GO:0005515	protein binding	1	1
4	GO:0005496	steroid binding	GO:0097159, GO:0008289	organic cyclic compound binding, lipid binding	15.52	13
4	GO:0004325	ferrochelatase activity	GO:0016829	lyase activity	4.6	4
4	GO:0005543	phospholipid binding	GO:0043168, GO:0008289	anion binding, lipid binding	180.93	107
4	GO:0042910	xenobiotic transmembrane transporter activity	GO:0022857	transmembrane transporter activity	6	10
4	GO:0019104	DNA N-glycosylase activity	GO:0140097, GO:0016799	catalytic activity, acting on DNA, hydrolase activity, hydrolyzing N-glycosyl compounds	0.65	3
4	GO:0080016	(-)-E-beta-caryophyllene synthase activity	GO:0009975, GO:0010334	cyclase activity, sesquiterpene synthase activity	3	3
4	GO:0016886	ligase activity, forming phosphoric ester bonds	GO:0016874	ligase activity	2.16	6
4	GO:0043028	cysteine-type endopeptidase regulator activity involved in apoptotic process	GO:0030234	enzyme regulator activity	3	5
4	GO:0017077	oxidative phosphorylation uncoupler activity	GO:0022857	transmembrane transporter activity	3	3
4	GO:0001530	lipopolysaccharide binding	GO:0008289, GO:0097367	lipid binding, carbohydrate derivative binding	4	4
4	GO:1990404	protein ADP-ribosylase activity	GO:0140096, GO:0016763	catalytic activity, acting on a protein, transferase activity, transferring pentosyl groups	1	1
4	GO:0016667	oxidoreductase activity, acting on a sulfur group of donors	GO:0016491	oxidoreductase activity	145.98	59
4	GO:0019838	growth factor binding	GO:0005515	protein binding	3.6	6
4	GO:0016675	oxidoreductase activity, acting on a heme group of donors	GO:0016491	oxidoreductase activity	2.16	6
4	GO:0009881	photoreceptor activity	GO:0038023	signaling receptor activity	42.4	28
4	GO:0008173	RNA methyltransferase activity	GO:0008168, GO:0140098	methyltransferase activity, catalytic activity, acting on RNA	49.41	28
4	GO:0003755	peptidyl-prolyl cis-trans isomerase activity	GO:0140096, GO:0016859	catalytic activity, acting on a protein, cis-trans isomerase activity	39	39
4	GO:0030594	neurotransmitter receptor activity	GO:0038023	signaling receptor activity	2.16	10
4	GO:0019207	kinase regulator activity	GO:0030234	enzyme regulator activity	35.88	34
4	GO:0008013	beta-catenin binding	GO:0005515	protein binding	7	7
4	GO:0036524	protein deglycase activity	GO:0016836, GO:0140096	hydro-lyase activity, catalytic activity, acting on a protein	2	2
4	GO:0000822	inositol hexakisphosphate binding	GO:0043178, GO:0043168, GO:0008144	alcohol binding, anion binding, drug binding	6	6
4	GO:0016817	hydrolase activity, acting on acid anhydrides	GO:0016787	hydrolase activity	1511.9	624
4	GO:0008134	transcription factor binding	GO:0005515	protein binding	222.67	138
4	GO:0002039	p53 binding	GO:0005515	protein binding	13	13
4	GO:0015075	ion transmembrane transporter activity	GO:0022857	transmembrane transporter activity	758.17	476
4	GO:0055106	ubiquitin-protein transferase regulator activity	GO:0030234	enzyme regulator activity	1.8	3
4	GO:0140030	modification-dependent protein binding	GO:0005515	protein binding	24.19	44
4	GO:0042887	amide transmembrane transporter activity	GO:0022857	transmembrane transporter activity	150.53	93
4	GO:0003714	transcription corepressor activity	GO:0003712	transcription coregulator activity	17	17
4	GO:0005078	MAP-kinase scaffold activity	GO:0035591, GO:0032947, GO:0019900	signaling adaptor activity, protein-containing complex scaffold activity, kinase binding	1	1
4	GO:0070678	preprotein binding	GO:0005515	protein binding	1	1
4	GO:0016208	AMP binding	GO:0032559, GO:0043169, GO:0043168, GO:0008144	adenyl ribonucleotide binding, cation binding, anion binding, drug binding	9	9
4	GO:0031683	G-protein beta/gamma-subunit complex binding	GO:0044877	protein-containing complex binding	9	9
4	GO:0000386	second spliceosomal transesterification activity	GO:0140098	catalytic activity, acting on RNA	3	3
4	GO:0023023	MHC protein complex binding	GO:0044877	protein-containing complex binding	5.4	9
4	GO:0001135	RNA polymerase II transcription regulator recruiting activity	GO:0001134	transcription regulator recruiting activity	11	11
4	GO:0019842	vitamin binding	GO:0036094	small molecule binding	42.84	104
4	GO:0005086	ARF guanyl-nucleotide exchange factor activity	GO:0005085	guanyl-nucleotide exchange factor activity	12	12
4	GO:0046332	SMAD binding	GO:0005515	protein binding	2.6	2
4	GO:0019955	cytokine binding	GO:0005515	protein binding	4	4
5	GO:0016882	cyclo-ligase activity	GO:0016879	ligase activity, forming carbon-nitrogen bonds	2.4	4
5	GO:0016813	hydrolase activity, acting on carbon-nitrogen (but not peptide) bonds, in linear amidines	GO:0016810	hydrolase activity, acting on carbon-nitrogen (but not peptide) bonds	1.2	1
5	GO:0001872	(1->3)-beta-D-glucan binding	GO:0030247	polysaccharide binding	3	3
5	GO:0016636	oxidoreductase activity, acting on the CH-CH group of donors, iron-sulfur protein as acceptor	GO:0016627	oxidoreductase activity, acting on the CH-CH group of donors	0.6	1
5	GO:0015391	nucleobase:cation symporter activity	GO:0015294, GO:0015205	solute:cation symporter activity, nucleobase transmembrane transporter activity	1.2	2
5	GO:1901618	organic hydroxy compound transmembrane transporter activity	GO:0015318	inorganic molecular entity transmembrane transporter activity	21.07	33
5	GO:0042805	actinin binding	GO:0008092	cytoskeletal protein binding	0.6	1
5	GO:0016615	malate dehydrogenase activity	GO:0016614	oxidoreductase activity, acting on CH-OH group of donors	11.88	12
5	GO:0032554	purine deoxyribonucleotide binding	GO:0032552, GO:0017076	deoxyribonucleotide binding, purine nucleotide binding	0.72	2
5	GO:0008200	ion channel inhibitor activity	GO:0099106, GO:0016248	ion channel regulator activity, channel inhibitor activity	1	1
5	GO:0016881	acid-amino acid ligase activity	GO:0016879	ligase activity, forming carbon-nitrogen bonds	42.2	29
5	GO:0015267	channel activity	GO:0022803	passive transmembrane transporter activity	235.71	108
5	GO:0080146	L-cysteine desulfhydrase activity	GO:0016846	carbon-sulfur lyase activity	3	3
5	GO:0031559	oxidosqualene cyclase activity	GO:0016866	intramolecular transferase activity	11.4	7
5	GO:0016819	hydrolase activity, acting on acid anhydrides, in sulfonyl-containing anhydrides	GO:0016817	hydrolase activity, acting on acid anhydrides	2.4	4
5	GO:0080104	5-methylthiopropyl glucosinolate S-oxygenase activity	GO:0016705	oxidoreductase activity, acting on paired donors, with incorporation or reduction of molecular oxygen	1	1
5	GO:0019888	protein phosphatase regulator activity	GO:0019208	phosphatase regulator activity	31.52	26
5	GO:0015168	glycerol transmembrane transporter activity	GO:0015166, GO:0015144	polyol transmembrane transporter activity, carbohydrate transmembrane transporter activity	20	14
5	GO:0099615	(D)-2-hydroxyglutarate-pyruvate transhydrogenase activity	GO:0016614	oxidoreductase activity, acting on CH-OH group of donors	1	1
5	GO:0035064	methylated histone binding	GO:0042393, GO:0140034	histone binding, methylation-dependent protein binding	8.2	7
5	GO:0051427	hormone receptor binding	GO:0005102	signaling receptor binding	15.34	18
5	GO:0043274	phospholipase binding	GO:0019899	enzyme binding	3	3
5	GO:0008066	glutamate receptor activity	GO:0004888	transmembrane signaling receptor activity	20	14
5	GO:0051003	ligase activity, forming nitrogen-metal bonds, forming coordination complexes	GO:0051002	ligase activity, forming nitrogen-metal bonds	2.4	4
5	GO:0032051	clathrin light chain binding	GO:0030276	clathrin binding	2	2
5	GO:0008641	ubiquitin-like modifier activating enzyme activity	GO:0016877	ligase activity, forming carbon-sulfur bonds	5.4	8
5	GO:0015193	L-proline transmembrane transporter activity	GO:0015179, GO:0008324, GO:0015238, GO:0015175	L-amino acid transmembrane transporter activity, cation transmembrane transporter activity, drug transmembrane transporter activity, neutral amino acid transmembrane transporter activity	3	3
5	GO:0055131	C3HC4-type RING finger domain binding	GO:0019904	protein domain specific binding	2	2
5	GO:0033926	glycopeptide alpha-N-acetylgalactosaminidase activity	GO:0004553, GO:0140103	hydrolase activity, hydrolyzing O-glycosyl compounds, catalytic activity, acting on a glycoprotein	9	9
5	GO:0005048	signal sequence binding	GO:0042277	peptide binding	53.6	35
5	GO:0045485	omega-6 fatty acid desaturase activity	GO:0016705	oxidoreductase activity, acting on paired donors, with incorporation or reduction of molecular oxygen	4	4
5	GO:0045289	luciferin monooxygenase activity	GO:0004497	monooxygenase activity	4	4
5	GO:0050017	L-3-cyanoalanine synthase activity	GO:0016846	carbon-sulfur lyase activity	1	1
5	GO:0010297	heteropolysaccharide binding	GO:0030247	polysaccharide binding	3	3
5	GO:0003883	CTP synthase activity	GO:0016879	ligase activity, forming carbon-nitrogen bonds	4	4
5	GO:0016783	sulfurtransferase activity	GO:0016782	transferase activity, transferring sulfur-containing groups	25.8	15
5	GO:0031593	polyubiquitin modification-dependent protein binding	GO:0140030	modification-dependent protein binding	25.2	21
5	GO:0046872	metal ion binding	GO:0043169	cation binding	2353.67	1473
5	GO:0008661	1-deoxy-D-xylulose-5-phosphate synthase activity	GO:0016744	transferase activity, transferring aldehyde or ketonic groups	3	3
5	GO:0031996	thioesterase binding	GO:0019899	enzyme binding	2	2
5	GO:1990137	plant seed peroxidase activity	GO:0016684	oxidoreductase activity, acting on peroxide as acceptor	6	6
5	GO:0005338	nucleotide-sugar transmembrane transporter activity	GO:0015932, GO:1901505	nucleobase-containing compound transmembrane transporter activity, carbohydrate derivative transmembrane transporter activity	39.28	19
5	GO:0004407	histone deacetylase activity	GO:0016811, GO:0033558	hydrolase activity, acting on carbon-nitrogen (but not peptide) bonds, in linear amides, protein deacetylase activity	26.08	16
5	GO:0004078	biotin-[methylcrotonoyl-CoA-carboxylase] ligase activity	GO:0018271	biotin-protein ligase activity	1	1
5	GO:0003910	DNA ligase (ATP) activity	GO:0003909	DNA ligase activity	6	6
5	GO:0070402	NADPH binding	GO:0043168, GO:0050661	anion binding, NADP binding	7	7
5	GO:0009918	sterol delta7 reductase activity	GO:0016627	oxidoreductase activity, acting on the CH-CH group of donors	1	1
5	GO:0010307	acetylglutamate kinase regulator activity	GO:0019207	kinase regulator activity	1	1
5	GO:0032555	purine ribonucleotide binding	GO:0017076, GO:0032553	purine nucleotide binding, ribonucleotide binding	2677.56	1398
5	GO:0003905	alkylbase DNA N-glycosylase activity	GO:0019104	DNA N-glycosylase activity	1.08	3
5	GO:0071614	linoleic acid epoxygenase activity	GO:0004497, GO:0016705	monooxygenase activity, oxidoreductase activity, acting on paired donors, with incorporation or reduction of molecular oxygen	6	6
5	GO:0051538	3 iron, 4 sulfur cluster binding	GO:0051536	iron-sulfur cluster binding	4	4
5	GO:0016790	thiolester hydrolase activity	GO:0016788	hydrolase activity, acting on ester bonds	34.48	22
5	GO:0051266	sirohydrochlorin ferrochelatase activity	GO:0004325	ferrochelatase activity	1	1
5	GO:0043399	tRNA A64-2'-O-ribosylphosphate transferase activity	GO:0016763, GO:0140101	transferase activity, transferring pentosyl groups, catalytic activity, acting on a tRNA	1	1
5	GO:0008509	anion transmembrane transporter activity	GO:0015075	ion transmembrane transporter activity	258.93	202
5	GO:0022839	ion gated channel activity	GO:0022836, GO:0015075	gated channel activity, ion transmembrane transporter activity	149.62	69
5	GO:0004518	nuclease activity	GO:0016788	hydrolase activity, acting on ester bonds	437.13	207
5	GO:0042895	antibiotic transmembrane transporter activity	GO:0015238	drug transmembrane transporter activity	0.6	1
5	GO:0080105	6-methylthiopropyl glucosinolate S-oxygenase activity	GO:0016705	oxidoreductase activity, acting on paired donors, with incorporation or reduction of molecular oxygen	1	1
5	GO:0098641	cadherin binding involved in cell-cell adhesion	GO:0045296, GO:0098632	cadherin binding, cell-cell adhesion mediator activity	31	31
5	GO:0008194	UDP-glycosyltransferase activity	GO:0016757	transferase activity, transferring glycosyl groups	307.05	148
5	GO:0008158	hedgehog receptor activity	GO:0004888	transmembrane signaling receptor activity	3	3
5	GO:0031492	nucleosomal DNA binding	GO:0031490, GO:0031491	chromatin DNA binding, nucleosome binding	10	10
5	GO:0022835	transmitter-gated channel activity	GO:0030594, GO:0022834	neurotransmitter receptor activity, ligand-gated channel activity	3.6	10
5	GO:0033678	5'-3' DNA/RNA helicase activity	GO:0033677	DNA/RNA helicase activity	0.6	1
5	GO:0022853	active ion transmembrane transporter activity	GO:0015075, GO:0022804	ion transmembrane transporter activity, active transmembrane transporter activity	64.4	71
5	GO:0046912	transferase activity, transferring acyl groups, acyl groups converted into alkyl on transfer	GO:0016746	transferase activity, transferring acyl groups	7.92	12
5	GO:0051990	(R)-2-hydroxyglutarate dehydrogenase activity	GO:0016614	oxidoreductase activity, acting on CH-OH group of donors	4	4
5	GO:0016682	oxidoreductase activity, acting on diphenols and related substances as donors, oxygen as acceptor	GO:0016679	oxidoreductase activity, acting on diphenols and related substances as donors	10.6	7
5	GO:0070704	sterol desaturase activity	GO:0016705	oxidoreductase activity, acting on paired donors, with incorporation or reduction of molecular oxygen	3	5
5	GO:0043130	ubiquitin binding	GO:0032182	ubiquitin-like protein binding	26	26
5	GO:0034458	3'-5' RNA helicase activity	GO:0003724	RNA helicase activity	7.8	6
5	GO:0016901	oxidoreductase activity, acting on the CH-OH group of donors, quinone or similar compound as acceptor	GO:0016614	oxidoreductase activity, acting on CH-OH group of donors	0.43	2
5	GO:0017112	Rab guanyl-nucleotide exchange factor activity	GO:0017137, GO:0005088	Rab GTPase binding, Ras guanyl-nucleotide exchange factor activity	3	3
5	GO:0070990	snRNP binding	GO:0043021	ribonucleoprotein complex binding	4.2	3
5	GO:0070061	fructose binding	GO:0048029	monosaccharide binding	4	4
5	GO:0008020	G protein-coupled photoreceptor activity	GO:0004930, GO:0009881	G protein-coupled receptor activity, photoreceptor activity	4	4
5	GO:0016773	phosphotransferase activity, alcohol group as acceptor	GO:0016772	transferase activity, transferring phosphorus-containing groups	1721.22	830
5	GO:0016673	oxidoreductase activity, acting on a sulfur group of donors, iron-sulfur protein as acceptor	GO:0016667	oxidoreductase activity, acting on a sulfur group of donors	1.2	2
5	GO:0016712	oxidoreductase activity, acting on paired donors, with incorporation or reduction of molecular oxygen, reduced flavin or flavoprotein as one donor, and incorporation of one atom of oxygen	GO:0004497, GO:0016705	monooxygenase activity, oxidoreductase activity, acting on paired donors, with incorporation or reduction of molecular oxygen	4.2	3
5	GO:0016628	oxidoreductase activity, acting on the CH-CH group of donors, NAD or NADP as acceptor	GO:0016627	oxidoreductase activity, acting on the CH-CH group of donors	70.64	41
5	GO:0016763	transferase activity, transferring pentosyl groups	GO:0016757	transferase activity, transferring glycosyl groups	75.67	42
5	GO:0080108	S-alkylthiohydroximate lyase activity	GO:0016846	carbon-sulfur lyase activity	3	3
5	GO:0015204	urea transmembrane transporter activity	GO:0042887	amide transmembrane transporter activity	5	5
5	GO:0008327	methyl-CpG binding	GO:0043565, GO:0000166	sequence-specific DNA binding, nucleotide binding	9	9
5	GO:0046905	phytoene synthase activity	GO:0016765	transferase activity, transferring alkyl or aryl (other than methyl) groups	2	2
5	GO:0009882	blue light photoreceptor activity	GO:0009881	photoreceptor activity	17	17
5	GO:0050347	trans-octaprenyltranstransferase activity	GO:0016765	transferase activity, transferring alkyl or aryl (other than methyl) groups	2	2
5	GO:0004019	adenylosuccinate synthase activity	GO:0016879	ligase activity, forming carbon-nitrogen bonds	1	1
5	GO:0051287	NAD binding	GO:0050662, GO:0000166	coenzyme binding, nucleotide binding	63.2	59
5	GO:0045296	cadherin binding	GO:0050839	cell adhesion molecule binding	18.6	31
5	GO:0003995	acyl-CoA dehydrogenase activity	GO:0016627	oxidoreductase activity, acting on the CH-CH group of donors	11.6	11
5	GO:0004722	protein serine/threonine phosphatase activity	GO:0004721	phosphoprotein phosphatase activity	110	101
5	GO:0071987	WD40-repeat domain binding	GO:0019904	protein domain specific binding	4	4
5	GO:0016504	peptidase activator activity	GO:0061134, GO:0008047	peptidase regulator activity, enzyme activator activity	5.52	10
5	GO:0008660	1-aminocyclopropane-1-carboxylate deaminase activity	GO:0019239, GO:0016810	deaminase activity, hydrolase activity, acting on carbon-nitrogen (but not peptide) bonds	2	2
5	GO:0032393	MHC class I receptor activity	GO:0004888	transmembrane signaling receptor activity	0.36	1
5	GO:0004129	cytochrome-c oxidase activity	GO:0016676, GO:0015002, GO:0015078, GO:0009055	oxidoreductase activity, acting on a heme group of donors, oxygen as acceptor, heme-copper terminal oxidase activity, proton transmembrane transporter activity, electron transfer activity	6	6
5	GO:0008526	phosphatidylinositol transporter activity	GO:0005548	phospholipid transporter activity	11	11
5	GO:0010487	thermospermine synthase activity	GO:0016765	transferase activity, transferring alkyl or aryl (other than methyl) groups	1	1
5	GO:0140033	acetylation-dependent protein binding	GO:0140030	modification-dependent protein binding	10.2	17
5	GO:0001221	transcription cofactor binding	GO:0008134	transcription factor binding	8.48	5
5	GO:0017151	DEAD/H-box RNA helicase binding	GO:0019899	enzyme binding	7	7
5	GO:0002134	UTP binding	GO:0043168, GO:0032557, GO:0032551	anion binding, pyrimidine ribonucleotide binding, pyrimidine ribonucleoside binding	1	1
5	GO:0016864	intramolecular oxidoreductase activity, transposing S-S bonds	GO:0016860	intramolecular oxidoreductase activity	9	15
5	GO:1904680	peptide transmembrane transporter activity	GO:0042887	amide transmembrane transporter activity	74.88	72
5	GO:0080106	7-methylthiopropyl glucosinolate S-oxygenase activity	GO:0016705	oxidoreductase activity, acting on paired donors, with incorporation or reduction of molecular oxygen	1	1
5	GO:0004657	proline dehydrogenase activity	GO:0016645	oxidoreductase activity, acting on the CH-NH group of donors	1	1
5	GO:0004673	protein histidine kinase activity	GO:0016775, GO:0004672	phosphotransferase activity, nitrogenous group as acceptor, protein kinase activity	36.24	24
5	GO:0030551	cyclic nucleotide binding	GO:0000166	nucleotide binding	32.2	19
5	GO:0008483	transaminase activity	GO:0016769	transferase activity, transferring nitrogenous groups	95.36	47
5	GO:0003866	3-phosphoshikimate 1-carboxyvinyltransferase activity	GO:0016765	transferase activity, transferring alkyl or aryl (other than methyl) groups	1	1
5	GO:0052608	echinenone 3-hydroxylase activity	GO:0004497	monooxygenase activity	2	2
5	GO:1990380	Lys48-specific deubiquitinase activity	GO:0101005	ubiquitinyl hydrolase activity	2	2
5	GO:0097027	ubiquitin-protein transferase activator activity	GO:0055106	ubiquitin-protein transferase regulator activity	3	3
5	GO:0004329	formate-tetrahydrofolate ligase activity	GO:0016879	ligase activity, forming carbon-nitrogen bonds	1	1
5	GO:0051879	Hsp90 protein binding	GO:0031072	heat shock protein binding	7	7
5	GO:0030614	oxidoreductase activity, acting on phosphorus or arsenic in donors, disulfide as acceptor	GO:0030613	oxidoreductase activity, acting on phosphorus or arsenic in donors	1.2	2
5	GO:0080122	AMP transmembrane transporter activity	GO:0015101, GO:0005346, GO:0000295, GO:0015238, GO:0008514	organic cation transmembrane transporter activity, purine ribonucleotide transmembrane transporter activity, adenine nucleotide transmembrane transporter activity, drug transmembrane transporter activity, organic anion transmembrane transporter activity	2	2
5	GO:0016776	phosphotransferase activity, phosphate group as acceptor	GO:0016772	transferase activity, transferring phosphorus-containing groups	7.08	11
5	GO:0005372	water transmembrane transporter activity	GO:0015318	inorganic molecular entity transmembrane transporter activity	6.6	11
5	GO:0052631	sphingolipid delta-8 desaturase activity	GO:0016705	oxidoreductase activity, acting on paired donors, with incorporation or reduction of molecular oxygen	2	2
5	GO:1901611	phosphatidylglycerol binding	GO:0005543	phospholipid binding	1.8	3
5	GO:0003959	NADPH dehydrogenase activity	GO:0016651	oxidoreductase activity, acting on NAD(P)H	7	7
5	GO:0045330	aspartyl esterase activity	GO:0016788	hydrolase activity, acting on ester bonds	11	11
5	GO:0051185	coenzyme transmembrane transporter activity	GO:0051184	cofactor transmembrane transporter activity	10.32	16
5	GO:0017134	fibroblast growth factor binding	GO:0019838	growth factor binding	4	4
5	GO:0032453	histone demethylase activity (H3-K4 specific)	GO:0032452	histone demethylase activity	18.4	13
5	GO:0015215	nucleotide transmembrane transporter activity	GO:0015932, GO:0015605	nucleobase-containing compound transmembrane transporter activity, organophosphate ester transmembrane transporter activity	8.19	18
5	GO:0016802	trialkylsulfonium hydrolase activity	GO:0016801	hydrolase activity, acting on ether bonds	1.2	2
5	GO:0080102	3-methylthiopropyl glucosinolate S-oxygenase activity	GO:0016705	oxidoreductase activity, acting on paired donors, with incorporation or reduction of molecular oxygen	1	1
5	GO:0070577	lysine-acetylated histone binding	GO:0042393, GO:0140033	histone binding, acetylation-dependent protein binding	17	17
5	GO:0032050	clathrin heavy chain binding	GO:0030276	clathrin binding	4	4
5	GO:0035254	glutamate receptor binding	GO:0005102	signaling receptor binding	10.36	7
5	GO:0019003	GDP binding	GO:0043168, GO:0032550, GO:0032561	anion binding, purine ribonucleoside binding, guanyl ribonucleotide binding	8	8
5	GO:0046910	pectinesterase inhibitor activity	GO:0004857	enzyme inhibitor activity	12	12
5	GO:0070905	serine binding	GO:0043169, GO:0016597	cation binding, amino acid binding	1	1
5	GO:0003886	DNA (cytosine-5-)-methyltransferase activity	GO:0009008, GO:0008757	DNA-methyltransferase activity, S-adenosylmethionine-dependent methyltransferase activity	3	3
5	GO:0017022	myosin binding	GO:0008092	cytoskeletal protein binding	22.06	20
5	GO:0070401	NADP+ binding	GO:0043168, GO:0050661	anion binding, NADP binding	6	6
5	GO:0061135	endopeptidase regulator activity	GO:0061134	peptidase regulator activity	6.17	11
5	GO:0015229	L-ascorbic acid transmembrane transporter activity	GO:0046943, GO:0090482, GO:0015145, GO:0051185	carboxylic acid transmembrane transporter activity, vitamin transmembrane transporter activity, monosaccharide transmembrane transporter activity, coenzyme transmembrane transporter activity	9.2	8
5	GO:0045153	electron transporter, transferring electrons within CoQH2-cytochrome c reductase complex activity	GO:0009055	electron transfer activity	3	3
5	GO:0008559	xenobiotic transmembrane transporting ATPase activity	GO:0042626, GO:0015238, GO:0042910	ATPase activity, coupled to transmembrane movement of substances, drug transmembrane transporter activity, xenobiotic transmembrane transporter activity	10	10
5	GO:0015136	sialic acid transmembrane transporter activity	GO:0046943, GO:1901505	carboxylic acid transmembrane transporter activity, carbohydrate derivative transmembrane transporter activity	3	3
5	GO:0034979	NAD-dependent protein deacetylase activity	GO:0033558	protein deacetylase activity	11.88	9
5	GO:0001664	G protein-coupled receptor binding	GO:0005102	signaling receptor binding	14.72	14
5	GO:0005034	osmosensor activity	GO:0004888	transmembrane signaling receptor activity	5	5
5	GO:0008190	eukaryotic initiation factor 4E binding	GO:0031369	translation initiation factor binding	6	6
5	GO:0019210	kinase inhibitor activity	GO:0004857, GO:0019207	enzyme inhibitor activity, kinase regulator activity	3.19	4
5	GO:0016274	protein-arginine N-methyltransferase activity	GO:0016273, GO:0008276	arginine N-methyltransferase activity, protein methyltransferase activity	16	7
5	GO:0052694	jasmonoyl-isoleucine-12-hydroxylase activity	GO:0004497	monooxygenase activity	3	3
5	GO:0003964	RNA-directed DNA polymerase activity	GO:0034061	DNA polymerase activity	2	2
5	GO:0002135	CTP binding	GO:0043168, GO:0032557, GO:0032551	anion binding, pyrimidine ribonucleotide binding, pyrimidine ribonucleoside binding	1	1
5	GO:0004661	protein geranylgeranyltransferase activity	GO:0008318	protein prenyltransferase activity	1.8	3
5	GO:0004930	G protein-coupled receptor activity	GO:0004888	transmembrane signaling receptor activity	7.4	5
5	GO:0016635	oxidoreductase activity, acting on the CH-CH group of donors, quinone or related compound as acceptor	GO:0016627	oxidoreductase activity, acting on the CH-CH group of donors	3.6	5
5	GO:0043905	Ser-tRNA(Thr) hydrolase activity	GO:0052689, GO:0140101	carboxylic ester hydrolase activity, catalytic activity, acting on a tRNA	1	1
5	GO:0005544	calcium-dependent phospholipid binding	GO:0005543	phospholipid binding	8	8
5	GO:0004055	argininosuccinate synthase activity	GO:0016879	ligase activity, forming carbon-nitrogen bonds	1	1
5	GO:0047066	phospholipid-hydroperoxide glutathione peroxidase activity	GO:0016684	oxidoreductase activity, acting on peroxide as acceptor	3	3
5	GO:0000982	transcription factor activity, RNA polymerase II proximal promoter sequence-specific DNA binding	GO:0000981	DNA-binding transcription factor activity, RNA polymerase II-specific	10.8	18
5	GO:0004659	prenyltransferase activity	GO:0016765	transferase activity, transferring alkyl or aryl (other than methyl) groups	42.21	22
5	GO:0003830	beta-1,4-mannosylglycoprotein 4-beta-N-acetylglucosaminyltransferase activity	GO:0008375, GO:0140103	acetylglucosaminyltransferase activity, catalytic activity, acting on a glycoprotein	1	1
5	GO:0070011	peptidase activity, acting on L-amino acid peptides	GO:0008233	peptidase activity	681.82	295
5	GO:0016298	lipase activity	GO:0016788	hydrolase activity, acting on ester bonds	127.7	70
5	GO:0016672	oxidoreductase activity, acting on a sulfur group of donors, quinone or similar compound as acceptor	GO:0016667	oxidoreductase activity, acting on a sulfur group of donors	1.2	2
5	GO:0016681	oxidoreductase activity, acting on diphenols and related substances as donors, cytochrome as acceptor	GO:0016679	oxidoreductase activity, acting on diphenols and related substances as donors	5.4	9
5	GO:0008685	2-C-methyl-D-erythritol 2,4-cyclodiphosphate synthase activity	GO:0016849	phosphorus-oxygen lyase activity	2	2
5	GO:0004637	phosphoribosylamine-glycine ligase activity	GO:0016879	ligase activity, forming carbon-nitrogen bonds	1	1
5	GO:0003921	GMP synthase activity	GO:0016879	ligase activity, forming carbon-nitrogen bonds	1	1
5	GO:0032934	sterol binding	GO:0005496	steroid binding	4.2	6
5	GO:0016837	carbon-oxygen lyase activity, acting on polysaccharides	GO:0016835	carbon-oxygen lyase activity	3.6	6
5	GO:0061659	ubiquitin-like protein ligase activity	GO:0019787	ubiquitin-like protein transferase activity	51.72	85
5	GO:0017150	tRNA dihydrouridine synthase activity	GO:0016627, GO:0140101	oxidoreductase activity, acting on the CH-CH group of donors, catalytic activity, acting on a tRNA	4	4
5	GO:0019912	cyclin-dependent protein kinase activating kinase activity	GO:0030295, GO:0004672	protein kinase activator activity, protein kinase activity	2	2
5	GO:0003723	RNA binding	GO:0003676	nucleic acid binding	1709.28	1037
5	GO:0033737	1-pyrroline dehydrogenase activity	GO:0016903	oxidoreductase activity, acting on the aldehyde or oxo group of donors	2	2
[truncated: 2,274 more rows]

## Sheet: CC
Level	GO ID	GO Name	Parents (ACC)	Parents (Name)	Nodescore	#Seqs
1	GO:0005575	cellular_component			59295.7	9864
[truncated: 1,285 more rows]
