# Supplementary material for: Characterization of Gene Isoforms Related to Cellulose and Lignin Biosynthesis in Kenaf (Hibiscus cannabinus L.) Mutant
Source: Plants (Basel). 2020 May 14;9(5):631. doi: 10.3390/plants9050631 (PMC7285769; doi:10.3390/plants9050631)
Supplement: Supplementary file 1 [file plants-09-00631-s001.zip › S4_Table_KEGG classification.xlsx]

## Sheet: KEGG
Pathway	Pathway ID	#Enzs in Pathway	Enzyme	#Seqs of Enzyme	Seqs	Image	Categories	Sub categories	Number of unigenes
Glyoxylate and dicarboxylate metabolism	map00630	25	ec:4.1.1.39 - carboxylase, ec:6.3.1.2 - synthetase, ec:1.1.99.14 - dehydrogenase, ec:2.7.1.31 - 3-kinase, ec:2.6.1.45 - transaminase, ec:6.2.1.8 - ligase, ec:6.2.1.1 - ligase, ec:1.4.7.1 - synthase (ferredoxin), ec:2.6.1.4 - transaminase, ec:3.5.1.49 - ec:3.5.1.49 formamidase, ec:3.5.1.10 - deformylase, ec:2.3.1.9 - C-acetyltransferase, ec:1.2.3.4 - oxidase, ec:2.3.3.1 - (Si)-synthase, ec:3.5.1.9…	1, 3, 1, 2, 2, 1, 5, 1, 4, 3, 1, 9, 3, 2, 4, 8, 4, 1, 3, 2, 6, 5, 4, 8, 3	c1685_f6p33_964, c1918_f29p110_1572, c627467_f31p164_1692, c337602_f2p112_1859, c73223_f13p0_2060, c1623_f5p53_1684, c628098_f12p45_1578, c20542_f44p71_1498, c40944_f7p0_2848, c28265_f2p32_1813, c23199_f4p1_1955, c71966_f11p0_2451, c11284_f6p3_1887, c83554_f83p101_1927, c187000_f4p3_1916, c2484_f56p2_5456, c157817_f2p18_1701, c156261_f2p158_1873, c149482_f3p32_1712, c275469_f2p201_1738, c48842_f2…	map00630.png	Metabolism	Carbohydrate metabolism	86
Tryptophan metabolism	map00380	20	ec:2.6.1.27 - transaminase, ec:2.1.1.4 - O-methyltransferase, ec:1.4.3.2 - oxidase, ec:4.1.1.28 - decarboxylase, ec:4.2.1.84 - hydratase, ec:1.14.14.1 - monooxygenase, ec:2.6.1.7 - transaminase, ec:1.2.1.3 - dehydrogenase (NAD+), ec:2.3.1.9 - C-acetyltransferase, ec:1.2.3.1 - oxidase, ec:1.2.3.7 - oxidase, ec:3.5.1.4 - acylamidase, ec:3.5.1.9 - kynurenine formamidase, ec:2.3.1.87 - N-acetyltransf…	4, 2, 1, 2, 1, 2, 1, 30, 9, 3, 3, 7, 4, 2, 1, 2, 5, 7, 7, 1	c64404_f2p1_1489, c28111_f3p6_1554, c472540_f4p16_1607, c3704_f3p19_1853, c519110_f4p17_1228, c22984_f7p11_1401, c27233_f8p0_2288, c214860_f2p2_1757, c329659_f5p14_1790, c104726_f10p14_1400, c27301_f3p0_2114, c1048_f28p121_1825, c8658_f10p25_1735, c24679_f2p9_2452, c2106_f3p1_2898, c1644_f2p10_4738, c35522_f2p35_2039, c21824_f2p58_1545, c1823_f2p41_4666, c6929_f8p0_2879, c107122_f2p27_1827, c1293…	map00380.png	Metabolism	Amino acid metabolism	94
Pyruvate metabolism	map00620	26	ec:6.4.1.2 - carboxylase, ec:4.1.1.49 - carboxykinase (ATP), ec:4.1.1.31 - carboxylase, ec:4.1.1.32 - carboxykinase (GTP), ec:2.7.1.40 - kinase, ec:6.2.1.1 - ligase, ec:1.8.1.4 - dehydrogenase, ec:1.2.1.3 - dehydrogenase (NAD+), ec:2.3.1.9 - C-acetyltransferase, ec:4.4.1.5 - lyase, ec:2.3.3.13 - synthase, ec:4.2.1.2 - hydratase, ec:4.1.1.3 - decarboxylase, ec:2.3.1.12 - acetyltransferase, ec:3.1.…	8, 2, 3, 5, 10, 5, 3, 30, 9, 8, 2, 1, 6, 4, 1, 3, 2, 6, 1, 7, 8, 4, 6, 6, 1, 8	c2214_f3p0_2940, c22125_f5p7_1376, c2058_f13p0_2563, c371_f4p55_7399, c17632_f3p0_2487, c29980_f2p6_1277, c29988_f2p0_3111, c49555_f2p3_2660, c41037_f44p0_2441, c15804_f9p0_2673, c44991_f19p0_3283, c20206_f2p0_3344, c17639_f2p0_3161, c44991_f19p0_3283, c20206_f2p0_3344, c41037_f44p0_2441, c17639_f2p0_3161, c15804_f9p0_2673, c9059_f4p15_1827, c83962_f3p0_2248, c9472_f6p59_1999, c32736_f18p36_1972,…	map00620.png	Metabolism	Carbohydrate metabolism	149
Caffeine metabolism	map00232	3	ec:1.7.3.3 - urate hydroxylase, ec:1.14.14.1 - monooxygenase, ec:2.3.1.5 - N-acetyltransferase	1, 2, 49	c28598_f2p5_1295, c27301_f3p0_2114, c1048_f28p121_1825, c26203_f2p2_1860, c65114_f4p5_1575, c59419_f2p0_2956, c2053_f15p0_3619, c2346_f4p0_2236, c60802_f2p0_2641, c141952_f2p4_1829, c1700_f20p0_3369, c576690_f3p3_1160, c62492_f3p6_1511, c1532_f17p113_3307, c23420_f3p7_1928, c43981_f4p0_2516, c12930_f2p0_971, c16204_f3p0_2736, c30404_f5p0_3320, c30779_f2p0_2473, c8788_f4p0_2481, c143040_f2p10_1853…	map00232.png	Metabolism	Biosynthesis of other secondary metabolites	52
Polycyclic aromatic hydrocarbon degradation	map00624	1	ec:3.1.1.35 - hydrolase	1	c25300_f3p4_1560	map00624.png	Metabolism	Xenobiotics biodegradation and metabolism	1
Monobactam biosynthesis	map00261	5	ec:2.7.2.4 - kinase, ec:1.2.1.11 - dehydrogenase, ec:1.17.1.8 - reductase, ec:4.3.3.7 - synthase, ec:2.7.7.4 - adenylyltransferase	4, 1, 1, 1, 2	c3330_f4p0_2253, c883_f29p0_3140, c5677_f4p15_1944, c1946_f8p0_3289, c188099_f2p0_1436, c21898_f3p3_1328, c90863_f6p3_1587, c6621_f9p8_1748, c3375_f2p10_1756	map00261.png	Metabolism	Biosynthesis of other secondary metabolites	9
Lipopolysaccharide biosynthesis	map00540	2	ec:2.7.7.38 - cytidylyltransferase, ec:5.3.1.13 - isomerase	1, 1	c17178_f2p5_1242, c316484_f2p2_1242	map00540.png	Metabolism	Glycan biosynthesis and metabolism	2
Fluorobenzoate degradation	map00364	1	ec:4.2.1.84 - hydratase	1	c104726_f10p14_1400	map00364.png	Metabolism	Xenobiotics biodegradation and metabolism	1
Valine, leucine and isoleucine biosynthesis	map00290	9	ec:2.2.1.6 - synthase, ec:2.6.1.42 - transaminase, ec:2.6.1.6 - transaminase, ec:4.3.1.19 - ammonia-lyase, ec:2.3.3.13 - synthase, ec:4.2.1.9 - dehydratase, ec:4.2.1.33 - dehydratase, ec:1.1.1.86 - reductoisomerase (NADP+), ec:1.1.1.85 - dehydrogenase	5, 1, 1, 3, 2, 2, 2, 1, 1	c197465_f2p12_1615, c14158_f53p1_2271, c130782_f4p57_1388, c6181_f2p1_2158, c360242_f2p4_1764, c132449_f3p15_1668, c3704_f3p19_1853, c4583_f3p0_2213, c12747_f2p0_2109, c234_f2p0_5240, c84295_f4p0_2128, c27047_f53p0_2269, c68736_f6p0_2085, c10064_f3p0_2947, c418862_f10p21_1149, c128994_f33p51_1885, c648_f24p75_1984, c36680_f5p8_1524	map00290.png	Metabolism	Amino acid metabolism	18
Glycosphingolipid biosynthesis - ganglio series	map00604	2	ec:3.2.1.52 - hexosaminidase, ec:3.2.1.23 - lactase (ambiguous)	2, 12	c48787_f9p6_1822, c84432_f10p0_2153, c161472_f2p31_1331, c11978_f3p25_2488, c11688_f4p0_2757, c16059_f2p0_2782, c16618_f2p0_3044, c22548_f2p0_2624, c16291_f7p79_2720, c27088_f15p0_3025, c1671_f19p43_3285, c21636_f3p2_2364, c1819_f15p0_3024, c2503_f6p9_2662	map00604.png	Metabolism	Glycan biosynthesis and metabolism	14
Styrene degradation	map00643	4	ec:4.2.1.84 - hydratase, ec:3.5.1.4 - acylamidase, ec:3.7.1.2 - beta-diketonase, ec:3.5.5.1 - acetonitrilase	1, 7, 1, 2	c104726_f10p14_1400, c41135_f3p0_2102, c184949_f15p34_1533, c85798_f2p21_1730, c419264_f4p25_2016, c72657_f4p0_2094, c14764_f6p16_1592, c29550_f3p8_2820, c37500_f12p19_1653, c13172_f2p1_1277, c104726_f10p14_1400	map00643.png	Metabolism	Xenobiotics biodegradation and metabolism	11
Lipoic acid metabolism	map00785	2	ec:2.3.1.181 - transferase, ec:2.8.1.8 - synthase	2, 4	c30779_f2p0_2473, c1196_f18p41_1626, c52113_f3p7_1487, c1955_f6p14_1426, c20008_f2p0_2654, c9412_f4p0_649	map00785.png	Metabolism	Metabolism of cofactors and vitamins	6
Valine, leucine and isoleucine degradation	map00280	18	ec:6.4.1.4 - carboxylase, ec:1.4.3.2 - oxidase, ec:1.2.1.27 - dehydrogenase (CoA-acylating), ec:2.6.1.42 - transaminase, ec:2.3.1.168 - (2-methylpropanoyl)transferase, ec:1.8.1.4 - dehydrogenase, ec:2.6.1.6 - transaminase, ec:1.2.1.3 - dehydrogenase (NAD+), ec:2.3.1.9 - C-acetyltransferase, ec:1.2.3.1 - oxidase, ec:2.3.3.10 - synthase, ec:4.1.3.4 - lyase, ec:2.3.1.16 - C-acyltransferase, ec:3.1.2…	2, 1, 1, 1, 1, 3, 1, 30, 9, 3, 2, 2, 11, 4, 7, 7, 1, 1	c1914_f12p11_1950, c23523_f11p0_2743, c27233_f8p0_2288, c141667_f6p18_1901, c132449_f3p15_1668, c89278_f3p4_1722, c5353_f5p42_1949, c11351_f2p0_2236, c14526_f3p0_2044, c3704_f3p19_1853, c24679_f2p9_2452, c2106_f3p1_2898, c1644_f2p10_4738, c35522_f2p35_2039, c21824_f2p58_1545, c1823_f2p41_4666, c6929_f8p0_2879, c107122_f2p27_1827, c12936_f11p20_1990, c15188_f27p29_1746, c10997_f12p28_1427, c195026…	map00280.png	Metabolism	Amino acid metabolism	87
Nitrotoluene degradation	map00633	1	ec:2.3.1.5 - N-acetyltransferase	49	c26203_f2p2_1860, c65114_f4p5_1575, c59419_f2p0_2956, c2053_f15p0_3619, c2346_f4p0_2236, c60802_f2p0_2641, c141952_f2p4_1829, c1700_f20p0_3369, c576690_f3p3_1160, c62492_f3p6_1511, c1532_f17p113_3307, c23420_f3p7_1928, c43981_f4p0_2516, c12930_f2p0_971, c16204_f3p0_2736, c30404_f5p0_3320, c30779_f2p0_2473, c8788_f4p0_2481, c143040_f2p10_1853, c196140_f2p9_1311, c294772_f2p2_1176, c707_f11p0_4599,…	map00633.png	Metabolism	Xenobiotics biodegradation and metabolism	49
Amino sugar and nucleotide sugar metabolism	map00520	41	ec:2.6.1.16 - transaminase (isomerizing), ec:4.1.1.35 - decarboxylase, ec:2.7.1.52 - fucokinase (phosphorylating), ec:2.7.1.44 - galacturonokinase (phosphorylating) D-galacturonic acid kinase, ec:2.7.1.46 - L-arabinokinase (phosphorylating), ec:2.7.1.43 - glucuronokinase (phosphorylating), ec:4.2.1.76 - 4,6-dehydratase, ec:5.3.1.8 - isomerase, ec:5.3.1.9 - isomerase, ec:2.7.7.64 - uridylyltransfe…	1, 7, 1, 2, 1, 1, 3, 5, 2, 5, 2, 2, 16, 2, 2, 1, 5, 2, 2, 1, 2, 20, 15, 2, 10, 4, 8, 3, 5, 7, 3, 3, 3, 6, 5, 4, 4, 4, 3, 2, 1	c1502_f10p26_2473, c55265_f2p43_1475, c29907_f3p10_1764, c29094_f6p17_1770, c32817_f2p9_1592, c14558_f5p4_1711, c29945_f4p17_1990, c55403_f2p51_1526, c2086_f7p0_3599, c186936_f2p3_1330, c100037_f7p9_1604, c186936_f2p3_1330, c186936_f2p3_1330, c24387_f2p0_2377, c74838_f9p0_2615, c54885_f5p12_1251, c84713_f3p3_1511, c51118_f2p7_1751, c84590_f176p9_2985, c25134_f2p0_3780, c378055_f3p163_1150, c25172…	map00520.png	Metabolism	Carbohydrate metabolism	177
Toluene degradation	map00623	2	ec:1.2.1.28 - dehydrogenase (NAD+), ec:1.1.1.35 - dehydrogenase	3, 7	c1644_f2p10_4738, c1833_f2p0_4729, c1823_f2p41_4666, c83889_f7p0_2418, c844_f45p0_2483, c7570_f6p0_2407, c4443_f2p0_2530, c43823_f4p0_2593, c378271_f2p7_1116, c19173_f2p110_2538	map00623.png	Metabolism	Xenobiotics biodegradation and metabolism	10
N-Glycan biosynthesis	map00510	12	ec:2.7.1.108 - kinase, ec:2.4.1.259 - alpha-1,2-mannosyltransferase, ec:2.4.1.261 - alpha-1,2-mannosyltransferase, ec:3.2.1.84 - 1,3-alpha-glucosidase, ec:3.2.1.113 - 1,2-alpha-mannosidase, ec:3.2.1.114 - 1,3-1,6-alpha-mannosidase, ec:2.4.1.38 - beta-1,4-galactosyltransferase, ec:3.2.1.106 - glucosidase, ec:2.4.1.101 - 2-beta-N-acetylglucosaminyltransferase, ec:2.4.1.131 - alpha-1,2-mannosyltrans…	1, 1, 1, 2, 4, 2, 1, 1, 1, 1, 1, 1	c58409_f4p5_1975, c84469_f5p2_2143, c84469_f5p2_2143, c15851_f12p0_2936, c19302_f5p0_2972, c18078_f3p0_2228, c14314_f10p0_2554, c19852_f2p0_2168, c29717_f2p0_2450, c9705_f4p0_4015, c3711_f3p0_3906, c3853_f2p0_3389, c5111_f7p51_2903, c24749_f2p10_1720, c84469_f5p2_2143, c14482_f4p23_1733, c329550_f9p9_1619	map00510.png	Metabolism	Glycan biosynthesis and metabolism	17
Monoterpenoid biosynthesis	map00902	1	ec:4.2.3.10 - synthase	1	c25632_f4p14_1655	map00902.png	Metabolism	Metabolism of terpenoids and polyketides	1
Metabolism of xenobiotics by cytochrome P450	map00980	6	ec:1.1.1.184 - reductase (NADPH), ec:2.5.1.18 - transferase, ec:1.1.1.1 - dehydrogenase, ec:1.14.14.1 - monooxygenase, ec:1.2.1.5 - dehydrogenase [NAD(P)+], ec:2.4.1.17 - 1-naphthol glucuronyltransferase	4, 16, 10, 2, 6, 15	c18924_f3p0_943, c101286_f2p9_1268, c2865_f2p0_1012, c222519_f2p8_1158, c2876_f2p0_961, c13652_f2p0_896, c18888_f3p0_1006, c418767_f12p33_1259, c68578_f4p9_1392, c12185_f4p0_889, c627246_f12p79_1251, c50635_f65p0_988, c419542_f3p11_1254, c6723_f5p17_937, c1960_f9p26_881, c4671_f2p0_615, c1654_f32p63_1284, c2823_f5p0_859, c377943_f4p24_1096, c5942_f6p0_943, c10997_f12p28_1427, c627567_f2p16_1252, …	map00980.png	Metabolism	Xenobiotics biodegradation and metabolism	53
Flavonoid biosynthesis	map00941	8	ec:1.3.1.77 - reductase [(2R,3R)-flavan-3-ol-forming], ec:1.14.11.9 - 3-dioxygenase, ec:2.3.1.133 - O-hydroxycinnamoyltransferase, ec:5.5.1.6 - isomerase, ec:2.3.1.74 - synthase, ec:1.14.13.11 - to 1.14.14.91, ec:1.1.1.219 - 4-reductase, ec:2.1.1.104 - O-methyltransferase	7, 2, 5, 1, 2, 1, 8, 1	c56605_f2p2_1262, c378323_f2p3_1089, c377607_f6p14_1196, c8293_f5p4_1312, c160762_f7p16_1193, c14060_f2p10_4107, c472909_f2p8_1214, c251949_f14p33_1344, c10900_f9p29_1396, c341949_f2p4_1538, c62086_f3p8_1483, c53740_f2p2_1528, c66118_f3p7_1637, c54683_f3p9_1697, c4285_f3p146_979, c1737_f11p30_1525, c47385_f22p33_1578, c32284_f7p19_1822, c627567_f2p16_1252, c378323_f2p3_1089, c419185_f6p19_1367, c…	map00941.png	Metabolism	Biosynthesis of other secondary metabolites	27
mTOR signaling pathway	map04150	1	ec:2.7.11.24 - protein kinase	16	c1641_f8p28_1948, c86109_f4p26_1705, c87881_f3p8_1412, c106292_f2p4_1410, c12411_f6p9_1438, c4984_f4p17_1993, c5206_f9p14_1748, c1922_f4p0_2553, c16002_f11p0_2658, c2824_f5p0_2710, c32976_f2p0_2356, c2238_f6p0_2207, c53443_f2p7_2081, c31166_f2p0_2248, c20473_f4p0_2470, c39281_f2p0_2282	map04150.png	Environmental Information Processing	Signal transduction	16
Aminoacyl-tRNA biosynthesis	map00970	21	ec:6.1.1.6 - ligase, ec:6.1.1.7 - ligase, ec:6.1.1.9 - ligase, ec:6.1.1.2 - ligase, ec:6.1.1.3 - ligase, ec:6.1.1.4 - ligase, ec:6.1.1.5 - ligase, ec:6.1.1.1 - ligase, ec:6.3.5.7 - synthase (glutamine-hydrolysing), ec:6.1.1.18 - ligase, ec:6.1.1.17 - ligase, ec:6.1.1.19 - ligase, ec:6.1.1.14 - ligase, ec:6.1.1.16 - ligase, ec:6.1.1.15 - ligase, ec:6.1.1.10 - ligase, ec:6.1.1.12 - ligase, ec:6.1.1…	2, 3, 2, 2, 2, 4, 3, 2, 5, 3, 3, 1, 4, 3, 2, 2, 2, 3, 2, 5, 4	c1238_f17p29_1952, c84436_f4p0_2159, c14461_f30p0_3290, c2670_f6p0_3228, c83803_f18p0_3139, c6571_f2p0_2633, c11100_f4p1_3672, c352205_f2p3_1383, c52209_f4p10_1539, c74955_f2p0_2480, c41167_f27p0_2192, c5238_f3p0_3439, c2583_f2p21_3259, c18149_f2p1_3486, c2517_f2p0_3838, c2213_f8p982_3440, c32497_f2p0_3849, c29740_f20p0_3889, c6571_f2p0_2633, c13295_f6p10_1713, c85798_f2p21_1730, c419264_f4p25_20…	map00970.png	Genetic Information Processing	Translation	59
Aminobenzoate degradation	map00627	10	ec:1.2.1.28 - dehydrogenase (NAD+), ec:4.2.1.84 - hydratase, ec:6.2.1.25 - ligase, ec:1.14.14.1 - monooxygenase, ec:3.5.1.4 - acylamidase, ec:3.1.1.92 - hydrolase, ec:3.1.3.41 - nitrophenyl phosphatase, ec:3.5.5.1 - acetonitrilase, ec:2.8.3.8 - CoA-transferase, ec:4.2.1.17 - hydratase	3, 1, 4, 2, 7, 1, 202, 2, 5, 7	c1644_f2p10_4738, c1833_f2p0_4729, c1823_f2p41_4666, c104726_f10p14_1400, c23199_f4p1_1955, c11284_f6p3_1887, c83554_f83p101_1927, c187000_f4p3_1916, c27301_f3p0_2114, c1048_f28p121_1825, c41135_f3p0_2102, c184949_f15p34_1533, c85798_f2p21_1730, c419264_f4p25_2016, c72657_f4p0_2094, c14764_f6p16_1592, c29550_f3p8_2820, c25300_f3p4_1560, c4506_f5p0_945, c418700_f7p37_1793, c2257_f10p0_994, c1535_f…	map00627.png	Metabolism	Xenobiotics biodegradation and metabolism	234
Phosphonate and phosphinate metabolism	map00440	4	ec:2.7.8.1 - EPT, ec:2.7.8.2 - cholinephosphotransferase, ec:2.7.7.14 - cytidylyltransferase, ec:2.7.7.15 - cytidylyltransferase	2, 2, 4, 1	c85532_f2p8_1666, c5302_f9p18_1411, c85532_f2p8_1666, c5302_f9p18_1411, c56008_f3p23_1921, c48815_f2p26_1705, c4486_f2p82_3830, c16980_f2p0_3874, c24481_f3p12_1325	map00440.png	Metabolism	Metabolism of other amino acids	9
Novobiocin biosynthesis	map00401	4	ec:2.6.1.57 - transaminase, ec:2.6.1.5 - transaminase, ec:2.6.1.9 - transaminase, ec:2.6.1.1 - transaminase	12, 4, 1, 12	c104500_f2p10_1814, c13113_f8p18_1621, c520636_f2p2_1539, c2623_f3p108_2467, c518591_f3p9_1837, c1653_f12p24_1863, c48917_f8p7_1692, c472540_f4p16_1607, c3704_f3p19_1853, c61974_f3p4_1968, c2756_f5p18_1705, c1900_f16p15_1494, c64404_f2p1_1489, c28111_f3p6_1554, c472540_f4p16_1607, c3704_f3p19_1853, c1900_f16p15_1494, c104500_f2p10_1814, c13113_f8p18_1621, c520636_f2p2_1539, c2623_f3p108_2467, c51…	map00401.png	Metabolism	Biosynthesis of other secondary metabolites	29
Tropane, piperidine and pyridine alkaloid biosynthesis	map00960	6	ec:2.6.1.57 - transaminase, ec:2.6.1.58 - transaminase, ec:2.6.1.5 - transaminase, ec:2.6.1.9 - transaminase, ec:2.6.1.1 - transaminase, ec:1.4.3.21 - oxidase	12, 1, 4, 1, 12, 17	c104500_f2p10_1814, c13113_f8p18_1621, c520636_f2p2_1539, c2623_f3p108_2467, c518591_f3p9_1837, c1653_f12p24_1863, c48917_f8p7_1692, c472540_f4p16_1607, c3704_f3p19_1853, c61974_f3p4_1968, c2756_f5p18_1705, c1900_f16p15_1494, c3704_f3p19_1853, c64404_f2p1_1489, c28111_f3p6_1554, c472540_f4p16_1607, c3704_f3p19_1853, c1900_f16p15_1494, c104500_f2p10_1814, c13113_f8p18_1621, c520636_f2p2_1539, c262…	map00960.png	Metabolism	Biosynthesis of other secondary metabolites	47
Oxidative phosphorylation	map00190	8	ec:1.3.5.1 - dehydrogenase, ec:1.6.5.3 - reductase (H+-translocating), ec:3.6.1.1 - diphosphatase, ec:3.6.3.6 - ATPase, ec:1.9.3.1 - oxidase, ec:3.6.3.10 - ATPase, ec:1.10.2.2 - reductase, ec:1.6.99.3 - dehydrogenase	2, 15, 6, 9, 6, 1, 9, 24	c12032_f3p37_2279, c472743_f2p16_1176, c2187_f6p0_966, c34028_f2p0_2766, c2666_f3p0_565, c3271_f2p0_653, c12592_f2p0_3428, c91503_f2p36_1668, c627173_f19p66_1865, c10598_f2p0_676, c1193_f31p65_1828, c3112_f3p0_603, c85215_f91p0_2416, c3147_f4p0_793, c1340_f7p0_638, c84959_f4p17_2066, c27818_f4p0_3068, c33993_f3p0_2885, c1982_f12p53_1957, c418988_f3p671_1884, c251940_f26p35_1208, c4264_f4p0_2866, …	map00190.png	Metabolism	Energy metabolism	72
Taurine and hypotaurine metabolism	map00430	3	ec:4.1.1.15 - decarboxylase, ec:1.4.1.2 - dehydrogenase, ec:1.13.11.20 - dioxygenase	3, 3, 1	c418705_f16p70_1796, c47318_f48p88_1712, c28888_f4p112_1886, c29451_f5p0_2419, c255524_f2p12_1618, c2783_f2p9_1544, c17132_f2p0_3325	map00430.png	Metabolism	Metabolism of other amino acids	7
Phosphatidylinositol signaling system	map04070	17	ec:2.7.1.107 - kinase (ATP), ec:2.7.1.67 - 4-kinase, ec:2.7.1.68 - 5-kinase, ec:3.1.4.11 - phospholipase C, ec:2.7.1.137 - 3-kinase, ec:2.7.1.158 - 2-kinase, ec:2.7.1.159 - 5/6-kinase, ec:2.7.1.150 - 5-kinase, ec:2.7.11.13 - kinase C, ec:2.7.7.41 - cytidylyltransferase, ec:3.1.3.36 - 5-phosphatase, ec:3.1.3.56 - 5-phosphatase, ec:3.1.3.67 - 3-phosphatase, ec:3.1.3.64 - inositol-1,3-bisphosphate 3…	8, 4, 12, 6, 2, 1, 2, 5, 5, 6, 17, 5, 1, 3, 3, 1, 1	c41704_f2p0_3079, c29716_f2p0_2889, c11270_f3p7_1809, c22246_f2p0_2959, c1206_f24p0_2954, c24325_f2p4_1763, c1144_f14p0_2920, c1745_f2p7_1907, c985_f7p0_4640, c1062_f53p0_2819, c16_f5p0_6718, c15584_f29p0_2695, c48783_f6p4_1810, c2596_f7p0_2930, c24071_f3p0_3315, c2495_f6p0_5960, c1623_f12p53_2965, c6377_f3p0_2744, c2649_f6p25_2992, c148_f6p0_5928, c128_f9p0_5440, c47_f2p0_6377, c2731_f6p0_2831, …	map04070.png	Environmental Information Processing	Signal transduction	82
Glycosaminoglycan biosynthesis - keratan sulfate	map00533	1	ec:2.4.1.38 - beta-1,4-galactosyltransferase	1	c3853_f2p0_3389	map00533.png	Metabolism	Glycan biosynthesis and metabolism	1
Inositol phosphate metabolism	map00562	18	ec:2.7.1.67 - 4-kinase, ec:2.7.1.68 - 5-kinase, ec:3.1.4.11 - phospholipase C, ec:1.2.1.18 - dehydrogenase (acetylating), ec:2.7.1.137 - 3-kinase, ec:2.7.1.134 - 1-kinase, ec:2.7.1.158 - 2-kinase, ec:2.7.1.159 - 5/6-kinase, ec:2.7.1.150 - 5-kinase, ec:5.3.1.1 - isomerase, ec:5.5.1.4 - synthase, ec:3.1.3.36 - 5-phosphatase, ec:3.1.3.56 - 5-phosphatase, ec:3.1.3.67 - 3-phosphatase, ec:3.1.3.64 - in…	4, 12, 6, 1, 2, 2, 1, 2, 5, 5, 1, 17, 5, 1, 3, 3, 1, 10	c985_f7p0_4640, c1062_f53p0_2819, c16_f5p0_6718, c15584_f29p0_2695, c48783_f6p4_1810, c2596_f7p0_2930, c24071_f3p0_3315, c2495_f6p0_5960, c1623_f12p53_2965, c6377_f3p0_2744, c2649_f6p25_2992, c148_f6p0_5928, c128_f9p0_5440, c47_f2p0_6377, c2731_f6p0_2831, c48222_f2p0_2638, c2375_f3p0_2429, c69186_f2p0_2061, c52192_f2p25_2044, c56085_f13p0_2107, c48855_f2p6_1918, c11002_f2p0_2333, c141667_f6p18_19…	map00562.png	Metabolism	Carbohydrate metabolism	81
Polyketide sugar unit biosynthesis	map00523	3	ec:1.1.1.133 - reductase, ec:5.1.3.13 - 3,5-epimerase, ec:4.2.1.46 - 4,6-dehydratase	2, 2, 8	c74838_f9p0_2615, c54885_f5p12_1251, c74838_f9p0_2615, c54885_f5p12_1251, c29907_f3p10_1764, c29094_f6p17_1770, c32817_f2p9_1592, c74838_f9p0_2615, c54885_f5p12_1251, c14558_f5p4_1711, c24387_f2p0_2377, c29945_f4p17_1990	map00523.png	Metabolism	Metabolism of terpenoids and polyketides	12
beta-Alanine metabolism	map00410	17	ec:3.5.2.2 - hydantoinase, ec:2.5.1.16 - synthase, ec:2.5.1.22 - synthase, ec:1.2.1.18 - dehydrogenase (acetylating), ec:1.2.1.19 - dehydrogenase, ec:4.1.1.15 - decarboxylase, ec:1.2.1.5 - dehydrogenase [NAD(P)+], ec:1.2.1.3 - dehydrogenase (NAD+), ec:1.3.1.2 - dehydrogenase (NADP+), ec:1.3.1.1 - dehydrogenase (NAD+), ec:3.5.1.6 - N-carbamoyl-beta-alanine amidohydrolase, ec:4.1.1.9 - decarboxylas…	1, 2, 1, 1, 2, 3, 6, 30, 1, 1, 1, 1, 5, 5, 4, 7, 17	c419592_f16p30_1900, c330107_f15p36_1234, c259781_f3p8_1478, c24792_f2p5_1277, c141667_f6p18_1901, c627785_f20p28_1846, c997_f18p29_1757, c418705_f16p70_1796, c47318_f48p88_1712, c28888_f4p112_1886, c35522_f2p35_2039, c15267_f14p2_1710, c56424_f3p0_2107, c1843_f5p0_3328, c12936_f11p20_1990, c36593_f2p0_1616, c24679_f2p9_2452, c2106_f3p1_2898, c1644_f2p10_4738, c35522_f2p35_2039, c21824_f2p58_1545…	map00410.png	Metabolism	Metabolism of other amino acids	88
Fatty acid degradation	map00071	14	ec:5.1.2.3 - epimerase, ec:6.2.1.3 - ligase, ec:4.2.1.74 - hydratase, ec:6.2.1.20 - ligase, ec:1.1.1.1 - dehydrogenase, ec:1.14.14.1 - monooxygenase, ec:5.3.3.8 - isomerase, ec:1.2.1.3 - dehydrogenase (NAD+), ec:2.3.1.9 - C-acetyltransferase, ec:1.3.3.6 - oxidase, ec:2.3.1.16 - C-acyltransferase, ec:1.14.15.3 - 1-monooxygenase, ec:4.2.1.17 - hydratase, ec:1.1.1.35 - dehydrogenase	5, 15, 6, 2, 10, 2, 7, 30, 9, 12, 11, 8, 7, 7	c83889_f7p0_2418, c4443_f2p0_2530, c43823_f4p0_2593, c844_f45p0_2483, c19173_f2p110_2538, c97298_f3p4_1880, c1245_f32p0_2642, c1772_f12p0_2403, c41034_f59p0_2318, c15887_f28p9_2449, c23313_f2p5_1979, c37265_f4p8_1753, c3008_f2p0_553, c40943_f23p0_2231, c50572_f2p3_2010, c3692_f7p0_2371, c3562_f3p0_2343, c57098_f3p8_1807, c2259_f10p0_2488, c21629_f5p6_1927, c83889_f7p0_2418, c4443_f2p0_2530, c4382…	map00071.png	Metabolism	Lipid metabolism	131
Linoleic acid metabolism	map00591	3	ec:3.1.1.4 - A2, ec:1.14.14.1 - monooxygenase, ec:1.13.11.12 - 13S-lipoxygenase	1, 2, 11	c27624_f4p8_1546, c27301_f3p0_2114, c1048_f28p121_1825, c2501_f6p24_2898, c19597_f5p0_2889, c41920_f55p0_2947, c16043_f9p0_2938, c49625_f2p0_2932, c55973_f13p35_2941, c85006_f85p0_2984, c33103_f3p0_2968, c1358_f14p283_2998, c85503_f421p0_2882, c44591_f6p0_3157	map00591.png	Metabolism	Lipid metabolism	14
Drug metabolism - other enzymes	map00983	14	ec:2.7.4.6 - kinase, ec:3.5.2.2 - hydantoinase, ec:2.7.1.48 - kinase, ec:2.5.1.18 - transferase, ec:3.1.1.1 - ali-esterase, ec:2.3.1.5 - N-acetyltransferase, ec:1.3.1.2 - dehydrogenase (NADP+), ec:6.3.5.2 - synthase (glutamine-hydrolysing), ec:3.2.1.31 - beta-glucuronide glucuronohydrolase glucuronidase, ec:2.4.1.17 - 1-naphthol glucuronyltransferase, ec:3.5.1.6 - N-carbamoyl-beta-alanine amidohy…	2, 1, 8, 16, 116, 49, 1, 2, 3, 15, 1, 4, 1, 1	c472010_f11p14_1158, c35406_f21p0_798, c419592_f16p30_1900, c628092_f167p293_1752, c12958_f5p10_1904, c29413_f3p0_2550, c6155_f5p11_1872, c17789_f2p0_2815, c7736_f2p0_2668, c419428_f5p14_1248, c33267_f2p12_1945, c2876_f2p0_961, c13652_f2p0_896, c18888_f3p0_1006, c418767_f12p33_1259, c68578_f4p9_1392, c12185_f4p0_889, c627246_f12p79_1251, c50635_f65p0_988, c419542_f3p11_1254, c6723_f5p17_937, c196…	map00983.png	Metabolism	Xenobiotics biodegradation and metabolism	220
Flavone and flavonol biosynthesis	map00944	3	ec:2.1.1.42 - 3'-O-methyltransferase, ec:2.1.1.76 - 3-O-methyltransferase, ec:3.2.1.31 - beta-glucuronide glucuronohydrolase glucuronidase	4, 4, 3	c627584_f4p4_1281, c5245_f4p10_1340, c22984_f7p11_1401, c8675_f2p3_1369, c627584_f4p4_1281, c5245_f4p10_1340, c22984_f7p11_1401, c8675_f2p3_1369, c185052_f6p16_1912, c419733_f3p43_1982, c96937_f2p15_1865	map00944.png	Metabolism	Biosynthesis of other secondary metabolites	11
Brassinosteroid biosynthesis	map00905	1	ec:1.3.1.22 - 4-dehydrogenase (NADP+)	2	c5416_f2p43_984, c518784_f4p10_1248	map00905.png	Metabolism	Metabolism of terpenoids and polyketides	2
Th1 and Th2 cell differentiation	map04658	1	ec:3.1.3.16 - phosphatase	131	c4506_f5p0_945, c2751_f3p13_3476, c1535_f16p0_2234, c9455_f8p28_2437, c148255_f3p8_1460, c61464_f2p16_1415, c16213_f3p11_1979, c18371_f2p0_2459, c472887_f2p13_1216, c2718_f3p0_931, c3342_f5p114_2545, c10995_f4p0_3173, c159554_f2p8_1847, c72450_f2p0_2110, c156681_f3p5_1485, c16176_f4p0_2354, c14164_f2p15_1724, c36068_f5p10_2012, c101716_f2p2_1595, c10214_f3p0_2646, c13871_f10p35_1700, c7464_f3p9_1…	map04658.png	Organismal Systems	Immune system	131
Fatty acid biosynthesis	map00061	11	ec:6.4.1.2 - carboxylase, ec:6.2.1.3 - ligase, ec:4.2.1.59 - dehydratase, ec:2.3.1.180 - synthase III, ec:3.1.2.14 - hydrolase, ec:1.3.1.9 - reductase (NADH), ec:2.3.1.86 - synthase, ec:2.3.1.85 - synthase, ec:2.3.1.39 - S-malonyltransferase, ec:2.3.1.41 - synthase I, ec:1.14.19.2 - 9-desaturase	8, 15, 2, 1, 4, 2, 6, 23, 3, 6, 5	c2214_f3p0_2940, c22125_f5p7_1376, c2058_f13p0_2563, c371_f4p55_7399, c17632_f3p0_2487, c29980_f2p6_1277, c29988_f2p0_3111, c49555_f2p3_2660, c97298_f3p4_1880, c1245_f32p0_2642, c1772_f12p0_2403, c41034_f59p0_2318, c15887_f28p9_2449, c23313_f2p5_1979, c37265_f4p8_1753, c3008_f2p0_553, c40943_f23p0_2231, c50572_f2p3_2010, c3692_f7p0_2371, c3562_f3p0_2343, c57098_f3p8_1807, c2259_f10p0_2488, c21629…	map00061.png	Metabolism	Lipid metabolism	75
beta-Lactam resistance	map01501	1	ec:3.5.2.6 - penicillinase	1	c18666_f2p0_2580	map01501.png	Human Diseases	Drug resistance: Antimicrobial	1
Porphyrin and chlorophyll metabolism	map00860	26	ec:1.2.1.70 - reductase, ec:4.1.1.37 - decarboxylase, ec:1.3.7.4 - oxidoreductase, ec:1.3.1.75 - protochlorophyllide a 8-vinyl-reductase (NADPH), ec:4.2.1.75 - synthase, ec:4.99.1.4 - ferrochelatase, ec:4.99.1.3 - cobaltochelatase, ec:4.99.1.1 - ferrochelatase, ec:1.16.3.1 - ceruloplasmin, ec:2.1.1.11 - protoporphyrin IX methyltransferase, ec:1.3.1.33 - reductase, ec:5.4.3.8 - 2,1-aminomutase, ec…	2, 3, 1, 1, 1, 1, 1, 4, 5, 1, 2, 3, 2, 3, 15, 1, 2, 4, 2, 2, 1, 2, 1, 2, 3, 3	c67449_f2p0_2110, c68447_f11p0_2081, c130811_f3p23_1782, c10918_f21p49_1426, c27303_f7p46_1489, c129438_f2p3_1209, c1704_f8p12_1561, c64338_f2p8_1372, c18718_f3p0_857, c18718_f3p0_857, c627591_f3p3_1773, c18718_f3p0_857, c18336_f2p0_2341, c185000_f12p75_1983, c576629_f2p3_1045, c419562_f2p19_1275, c576054_f8p29_1157, c1897_f5p58_1008, c576671_f2p25_1077, c15035_f17p31_1450, c34960_f2p58_1508, c12…	map00860.png	Metabolism	Metabolism of cofactors and vitamins	68
Fructose and mannose metabolism	map00051	23	ec:2.7.1.105 - phosphofructokinase 2, ec:2.7.1.90 - 1-phosphotransferase, ec:2.7.1.52 - fucokinase (phosphorylating), ec:2.7.1.28 - triose kinase, ec:2.7.1.11 - phosphohexokinase, ec:5.3.1.1 - isomerase, ec:5.3.1.8 - isomerase, ec:5.3.1.5 - isomerase, ec:5.3.1.6 - isomerase, ec:3.2.1.78 - endo-1,4-beta-mannosidase, ec:2.7.7.30 - guanylyltransferase, ec:2.7.7.22 - guanylyltransferase (GDP), ec:2.7…	2, 2, 1, 1, 4, 5, 5, 1, 2, 5, 1, 2, 1, 8, 2, 8, 3, 7, 5, 1, 2, 2, 5	c1369_f16p43_2551, c20222_f5p0_2514, c1630_f14p42_2004, c14255_f30p0_2246, c2086_f7p0_3599, c12528_f8p0_2188, c1630_f14p42_2004, c5525_f2p0_2218, c14255_f30p0_2246, c84956_f4p0_2080, c222530_f2p11_1099, c66410_f3p29_1289, c628047_f6p35_1056, c627719_f6p34_1166, c47667_f16p36_1278, c84713_f3p3_1511, c51118_f2p7_1751, c84590_f176p9_2985, c25134_f2p0_3780, c378055_f3p163_1150, c3208_f14p28_1814, c34…	map00051.png	Metabolism	Carbohydrate metabolism	75
Sesquiterpenoid and triterpenoid biosynthesis	map00909	3	ec:2.5.1.21 - synthase, ec:5.4.99.31 - synthase, ec:4.2.1.124 - synthase	3, 2, 1	c518982_f7p23_1407, c31283_f2p3_1439, c1984_f21p33_1654, c29650_f2p0_2413, c85089_f38p0_2509, c24578_f2p0_2593	map00909.png	Metabolism	Metabolism of terpenoids and polyketides	6
Arginine and proline metabolism	map00330	17	ec:2.6.1.13 - aminotransferase, ec:4.1.1.50 - decarboxylase, ec:1.2.1.41 - dehydrogenase, ec:1.14.11.2 - 4-dioxygenase, ec:2.5.1.16 - synthase, ec:2.5.1.22 - synthase, ec:1.2.1.19 - dehydrogenase, ec:4.1.1.19 - decarboxylase, ec:4.1.1.17 - decarboxylase, ec:2.6.1.1 - transaminase, ec:1.2.1.3 - dehydrogenase (NAD+), ec:3.5.3.12 - deiminase, ec:3.5.1.4 - acylamidase, ec:1.14.13.39 - synthase (NADPH…	1, 3, 3, 3, 2, 1, 2, 4, 1, 12, 30, 1, 7, 1, 3, 5, 5	c9079_f4p9_1704, c4103_f4p6_1861, c101724_f2p0_1882, c1665_f8p72_1880, c78910_f2p0_2539, c2109_f3p10_2621, c1331_f17p44_2486, c83421_f2p0_1177, c628128_f10p7_1299, c159589_f2p16_1458, c330107_f15p36_1234, c259781_f3p8_1478, c24792_f2p5_1277, c627785_f20p28_1846, c997_f18p29_1757, c2602_f8p0_2770, c14212_f3p2_2917, c47599_f2p0_2661, c13378_f4p0_3142, c64336_f2p0_1699, c104500_f2p10_1814, c13113_f8…	map00330.png	Metabolism	Amino acid metabolism	84
D-Arginine and D-ornithine metabolism	map00472	1	ec:5.1.1.10 - racemase	1	c20425_f5p9_1353	map00472.png	Metabolism	Metabolism of other amino acids	1
Lysine degradation	map00310	9	ec:2.1.1.43 - N-methyltransferase, ec:1.2.1.3 - dehydrogenase (NAD+), ec:2.3.1.9 - C-acetyltransferase, ec:1.5.1.8 - dehydrogenase (NADP+, L-lysine-forming), ec:2.3.1.61 - succinyltransferase, ec:2.3.1.32 - N-acetyltransferase, ec:4.2.1.17 - hydratase, ec:1.1.1.35 - dehydrogenase, ec:1.2.4.2 - dehydrogenase (succinyl-transferring)	32, 30, 9, 1, 2, 2, 7, 7, 1	c37577_f2p0_2479, c41728_f2p0_3081, c7082_f2p0_2564, c11439_f4p5_2739, c266116_f3p7_1859, c34514_f5p0_2509, c2660_f2p0_3684, c14134_f2p0_4100, c271242_f2p10_1582, c2488_f4p0_3234, c520732_f2p1_1815, c5354_f2p4_1435, c16151_f5p0_2560, c16704_f2p0_2609, c9190_f2p0_2346, c16954_f2p0_3759, c1901_f16p43_1596, c276_f2p0_5573, c3063_f5p0_3764, c8389_f3p0_2758, c2049_f8p0_3886, c26846_f2p2_1513, c21371_f…	map00310.png	Metabolism	Amino acid metabolism	91
Biotin metabolism	map00780	9	ec:6.3.3.3 - synthase, ec:2.6.1.62 - transaminase, ec:4.2.1.59 - dehydratase, ec:6.2.1.14 - ligase, ec:2.8.1.6 - synthase, ec:6.3.4.10 - (ATP-hydrolysing)] ligase, ec:6.3.4.11 - ligase, ec:6.3.4.15 - carboxyl-carrier protein] ligase, ec:2.3.1.41 - synthase I	1, 1, 2, 1, 1, 1, 1, 1, 6	c43811_f3p0_2790, c43811_f3p0_2790, c9153_f2p0_957, c2371_f3p0_886, c41891_f4p0_2080, c37342_f3p7_1402, c266163_f2p9_1704, c266163_f2p9_1704, c266163_f2p9_1704, c2153_f7p0_2224, c41143_f12p4_2416, c3229_f2p3_1793, c1335_f9p25_1704, c5746_f11p23_1692, c47248_f2p0_2266	map00780.png	Metabolism	Metabolism of cofactors and vitamins	15
Lysine biosynthesis	map00300	9	ec:4.1.1.20 - decarboxylase, ec:2.6.1.57 - transaminase, ec:2.7.2.4 - kinase, ec:2.6.1.83 - aminotransferase, ec:1.2.1.11 - dehydrogenase, ec:1.17.1.8 - reductase, ec:1.1.1.3 - dehydrogenase, ec:4.3.3.7 - synthase, ec:5.1.1.7 - epimerase	1, 12, 4, 1, 1, 1, 2, 1, 1	c8587_f3p12_1657, c104500_f2p10_1814, c13113_f8p18_1621, c520636_f2p2_1539, c2623_f3p108_2467, c518591_f3p9_1837, c1653_f12p24_1863, c48917_f8p7_1692, c472540_f4p16_1607, c3704_f3p19_1853, c61974_f3p4_1968, c2756_f5p18_1705, c1900_f16p15_1494, c3330_f4p0_2253, c883_f29p0_3140, c5677_f4p15_1944, c1946_f8p0_3289, c21668_f9p61_1802, c188099_f2p0_1436, c21898_f3p3_1328, c883_f29p0_3140, c1946_f8p0_32…	map00300.png	Metabolism	Amino acid metabolism	24
Pantothenate and CoA biosynthesis	map00770	13	ec:3.5.2.2 - hydantoinase, ec:2.2.1.6 - synthase, ec:2.7.1.33 - kinase, ec:2.6.1.42 - transaminase, ec:2.7.1.24 - kinase, ec:2.7.8.7 - synthase, ec:2.6.1.6 - transaminase, ec:1.3.1.2 - dehydrogenase (NADP+), ec:1.3.1.1 - dehydrogenase (NAD+), ec:3.5.1.6 - N-carbamoyl-beta-alanine amidohydrolase, ec:3.6.1.9 - diphosphatase, ec:4.2.1.9 - dehydratase, ec:1.1.1.86 - reductoisomerase (NADP+)	1, 5, 4, 1, 1, 2, 1, 1, 1, 1, 8, 2, 1	c419592_f16p30_1900, c197465_f2p12_1615, c14158_f53p1_2271, c130782_f4p57_1388, c6181_f2p1_2158, c360242_f2p4_1764, c16000_f7p8_2973, c106344_f2p5_1583, c33604_f2p6_1395, c57820_f6p5_1826, c132449_f3p15_1668, c12987_f2p9_1008, c1136_f17p0_812, c1823_f4p41_800, c3704_f3p19_1853, c14852_f8p11_1610, c54752_f2p8_2042, c26185_f2p1_1395, c97883_f3p5_1492, c9123_f2p172_980, c13172_f2p1_1277, c36074_f2p0…	map00770.png	Metabolism	Metabolism of cofactors and vitamins	29
Biosynthesis of terpenoids and steroids	map01062	1	ec:2.5.1.32 - synthase	2	c518982_f7p23_1407, c31283_f2p3_1439	map01062.png	Metabolism	Chemical structure transformation maps	2
Nicotinate and nicotinamide metabolism	map00760	15	ec:1.2.1.24 - dehydrogenase (NAD+), ec:2.7.1.23 - kinase, ec:1.2.1.16 - dehydrogenase [NAD(P)+], ec:3.1.3.5 - uridine 5'-nucleotidase, ec:3.5.1.19 - nicotinamide deaminase, ec:1.6.1.1 - transhydrogenase (Si-specific), ec:1.2.3.1 - oxidase, ec:6.3.5.1 - synthase (glutamine-hydrolysing), ec:3.6.1.9 - diphosphatase, ec:3.6.1.22 - diphosphatase, ec:6.3.4.21 - phosphoribosyltransferase, ec:1.4.3.16 - …	2, 2, 2, 4, 1, 7, 3, 1, 8, 1, 1, 1, 1, 3, 2	c1597_f8p14_1903, c2397_f14p24_1785, c143768_f2p6_2016, c44240_f85p0_3439, c1597_f8p14_1903, c2397_f14p24_1785, c1851_f12p4_2348, c32599_f2p0_2458, c2845_f15p0_2381, c6772_f6p0_2195, c8273_f4p0_948, c1961_f4p58_1564, c83343_f83p97_1270, c35730_f6p59_1735, c185258_f78p156_1356, c153900_f2p91_1359, c157720_f2p37_1424, c842_f40p58_1656, c1644_f2p10_4738, c1833_f2p0_4729, c1823_f2p41_4666, c2521_f30p…	map00760.png	Metabolism	Metabolism of cofactors and vitamins	39
Purine metabolism	map00230	48	ec:6.3.3.1 - cyclo-ligase, ec:2.7.4.8 - kinase, ec:2.7.4.6 - kinase, ec:2.7.4.3 - kinase, ec:3.5.2.5 - ec:3.5.2.5 allantoinase, ec:4.1.1.21 - carboxylase, ec:4.3.2.2 - lyase, ec:2.7.1.40 - kinase, ec:3.5.4.6 - deaminase, ec:2.7.1.25 - kinase, ec:2.7.1.20 - kinase, ec:2.7.6.5 - diphosphokinase, ec:2.7.6.1 - diphosphokinase, ec:1.17.1.4 - dehydrogenase, ec:1.7.3.3 - urate hydroxylase, ec:4.6.1.1 - …	1, 1, 2, 4, 1, 2, 1, 10, 3, 3, 1, 5, 5, 4, 1, 14, 13, 4, 6, 2, 1, 1, 1, 1, 440, 4, 6, 8, 4, 2, 1, 589, 2, 2, 1, 1, 31, 6, 4, 1, 2, 3, 1, 2, 4, 2, 1, 2	c11362_f8p19_1634, c29098_f3p5_1756, c472010_f11p14_1158, c35406_f21p0_798, c48049_f3p0_2216, c472010_f11p14_1158, c576612_f3p7_1075, c7676_f2p0_873, c628037_f8p11_1663, c1516_f10p8_1549, c41149_f22p0_2415, c25417_f2p0_2024, c9059_f4p15_1827, c83962_f3p0_2248, c9472_f6p59_1999, c32736_f18p36_1972, c1687_f10p47_1970, c29694_f4p0_2279, c67834_f4p33_2005, c418799_f3p36_1964, c25512_f2p0_2054, c41455…	map00230.png	Metabolism	Nucleotide metabolism	1206
Vitamin B6 metabolism	map00750	7	ec:1.4.3.5 - 5'-phosphate synthase, ec:2.6.1.52 - transaminase, ec:2.7.1.35 - kinase, ec:4.3.3.6 - 5'-phosphate synthase (glutamine hydrolysing), ec:1.2.3.1 - oxidase, ec:4.2.3.1 - synthase, ec:1.1.1.65 - 4-dehydrogenase	2, 1, 1, 2, 3, 2, 3	c30309_f4p26_1417, c21854_f18p31_1430, c278131_f3p11_1590, c22077_f3p8_1558, c2179_f4p0_966, c2584_f6p0_2616, c1644_f2p10_4738, c1833_f2p0_4729, c1823_f2p41_4666, c104412_f2p4_1853, c85312_f8p0_2057, c627121_f7p38_1424, c156844_f2p7_1619, c251743_f18p35_1299	map00750.png	Metabolism	Metabolism of cofactors and vitamins	14
Arginine biosynthesis	map00220	19	ec:2.6.1.11 - transaminase, ec:6.3.1.2 - synthetase, ec:2.7.2.8 - kinase, ec:4.3.2.1 - lyase, ec:1.2.1.38 - reductase, ec:2.1.3.3 - carbamoyltransferase, ec:2.6.1.2 - transaminase, ec:2.6.1.1 - transaminase, ec:3.5.1.14 - acid amidohydrolase, ec:2.3.1.1 - N-acetyltransferase, ec:1.4.1.4 - dehydrogenase (NADP+), ec:1.4.1.3 - dehydrogenase [NAD(P)+], ec:1.4.1.2 - dehydrogenase, ec:3.5.1.2 - glutami…	2, 3, 2, 1, 2, 2, 8, 12, 2, 1, 1, 3, 3, 2, 1, 1, 1, 1, 2	c9261_f7p13_1627, c28510_f8p12_1538, c1918_f29p110_1572, c627467_f31p164_1692, c337602_f2p112_1859, c10561_f2p6_1290, c222514_f2p1_1171, c24470_f6p18_1928, c3031_f3p7_1616, c188099_f2p0_1436, c66231_f2p8_1361, c32006_f4p8_1357, c157817_f2p18_1701, c156261_f2p158_1873, c149482_f3p32_1712, c275469_f2p201_1738, c472540_f4p16_1607, c3704_f3p19_1853, c64404_f2p1_1489, c28111_f3p6_1554, c104500_f2p10_1…	map00220.png	Metabolism	Amino acid metabolism	50
Benzoate degradation	map00362	7	ec:4.1.3.17 - aldolase, ec:6.2.1.25 - ligase, ec:1.1.1.157 - dehydrogenase, ec:2.3.1.9 - C-acetyltransferase, ec:2.3.1.16 - C-acyltransferase, ec:4.2.1.17 - hydratase, ec:1.1.1.35 - dehydrogenase	2, 4, 1, 9, 11, 7, 7	c53452_f2p0_2065, c13345_f3p6_848, c23199_f4p1_1955, c11284_f6p3_1887, c83554_f83p101_1927, c187000_f4p3_1916, c378271_f2p7_1116, c22677_f12p61_1812, c199078_f2p11_1730, c217257_f2p36_1556, c101817_f2p21_1538, c5437_f5p16_1656, c98397_f5p26_1690, c23697_f8p15_1785, c11338_f4p14_1641, c87250_f2p26_1605, c22677_f12p61_1812, c199078_f2p11_1730, c5746_f11p23_1692, c217257_f2p36_1556, c101817_f2p21_15…	map00362.png	Metabolism	Xenobiotics biodegradation and metabolism	41
Methane metabolism	map00680	18	ec:4.1.1.31 - carboxylase, ec:4.1.1.25 - decarboxylase, ec:2.6.1.52 - transaminase, ec:1.2.1.46 - dehydrogenase, ec:2.7.1.29 - kinase, ec:2.6.1.45 - transaminase, ec:2.7.1.11 - phosphohexokinase, ec:6.2.1.1 - ligase, ec:3.1.2.12 - hydrolase, ec:1.12.98.1 - F420 hydrogenase, ec:3.1.3.3 - phosphatase, ec:2.1.2.1 - hydroxymethyltransferase, ec:4.1.2.13 - aldolase, ec:3.1.3.11 - hexose diphosphatase,…	3, 2, 1, 2, 1, 2, 4, 5, 3, 1, 3, 8, 8, 5, 4, 5, 3, 8	c44991_f19p0_3283, c20206_f2p0_3344, c17639_f2p0_3161, c214860_f2p2_1757, c329659_f5p14_1790, c278131_f3p11_1590, c10997_f12p28_1427, c21824_f2p58_1545, c12528_f8p0_2188, c20542_f44p71_1498, c40944_f7p0_2848, c1630_f14p42_2004, c5525_f2p0_2218, c14255_f30p0_2246, c84956_f4p0_2080, c23199_f4p1_1955, c71966_f11p0_2451, c11284_f6p3_1887, c83554_f83p101_1927, c187000_f4p3_1916, c222471_f2p12_1097, c3…	map00680.png	Metabolism	Energy metabolism	68
One carbon pool by folate	map00670	13	ec:6.3.3.2 - cyclo-ligase, ec:3.5.4.9 - cyclohydrolase, ec:2.1.1.45 - synthase, ec:2.1.1.13 - synthase, ec:3.5.1.10 - deformylase, ec:1.5.1.3 - reductase, ec:1.5.1.5 - dehydrogenase (NADP+), ec:2.1.2.3 - formyltransferase, ec:2.1.2.1 - hydroxymethyltransferase, ec:6.3.4.3 - ligase, ec:1.5.1.20 - reductase [NAD(P)H], ec:1.5.1.15 - dehydrogenase (NAD+), ec:2.1.2.10 - S-aminomethyldihydrolipoylprote…	2, 4, 1, 8, 1, 1, 4, 1, 8, 1, 4, 1, 5	c627578_f5p7_1366, c257823_f2p7_1765, c269452_f2p5_1404, c716_f65p0_2291, c161197_f4p2_1094, c11568_f2p0_1363, c41054_f2p0_2095, c74281_f2p0_2616, c1932_f4p5_2902, c6412_f2p0_2455, c2316_f18p0_2775, c23153_f2p0_2539, c3402_f3p0_2237, c78252_f2p0_2721, c59321_f2p0_2785, c13237_f2p2_1922, c41054_f2p0_2095, c269452_f2p5_1404, c716_f65p0_2291, c161197_f4p2_1094, c11568_f2p0_1363, c53559_f2p2_2043, c2…	map00670.png	Metabolism	Metabolism of cofactors and vitamins	41
Biosynthesis of secondary metabolites - unclassified	map00999	1	ec:2.3.1.30 - O-acetyltransferase	3	c114040_f4p17_1547, c30779_f2p0_2473, c1196_f18p41_1626	map00999.png	Metabolism	Biosynthesis of other secondary metabolites	3
Nitrogen metabolism	map00910	14	ec:6.3.1.2 - synthetase, ec:1.4.7.1 - synthase (ferredoxin), ec:1.7.1.1 - reductase (NADH), ec:1.7.1.4 - reductase [NAD(P)H], ec:1.7.1.3 - reductase (NADPH), ec:3.5.1.49 - ec:3.5.1.49 formamidase, ec:1.4.1.4 - dehydrogenase (NADP+), ec:1.4.1.3 - dehydrogenase [NAD(P)+], ec:1.4.1.2 - dehydrogenase, ec:4.2.1.1 - anhydrase, ec:3.5.5.1 - acetonitrilase, ec:6.3.4.16 - synthase (ammonia), ec:4.2.1.104 …	3, 1, 2, 1, 2, 3, 1, 3, 3, 5, 2, 2, 1, 1	c1918_f29p110_1572, c627467_f31p164_1692, c337602_f2p112_1859, c2484_f56p2_5456, c28823_f3p126_1703, c27861_f3p0_3050, c2898_f3p0_940, c28823_f3p126_1703, c27861_f3p0_3050, c48842_f2p11_1802, c627216_f10p12_1695, c205450_f2p11_1571, c29451_f5p0_2419, c29451_f5p0_2419, c255524_f2p12_1618, c2783_f2p9_1544, c29451_f5p0_2419, c255524_f2p12_1618, c2783_f2p9_1544, c9184_f2p0_2787, c47546_f37p34_1208, c…	map00910.png	Metabolism	Energy metabolism	30
C5-Branched dibasic acid metabolism	map00660	4	ec:2.2.1.6 - synthase, ec:4.1.3.17 - aldolase, ec:6.2.1.5 - ligase (ADP-forming), ec:1.1.1.85 - dehydrogenase	5, 2, 3, 1	c197465_f2p12_1615, c14158_f53p1_2271, c130782_f4p57_1388, c6181_f2p1_2158, c360242_f2p4_1764, c53452_f2p0_2065, c13345_f3p6_848, c627825_f6p22_1294, c13560_f4p17_1625, c53625_f2p25_1338, c36680_f5p8_1524	map00660.png	Metabolism	Carbohydrate metabolism	11
Terpenoid backbone biosynthesis	map00900	19	ec:2.7.4.2 - kinase, ec:1.17.7.1 - synthase (ferredoxin), ec:2.2.1.7 - synthase, ec:2.7.1.36 - kinase, ec:2.5.1.10 - diphosphate synthase, ec:2.5.1.20 - cis-polyprenylcistransferase, ec:2.5.1.29 - diphosphate synthase, ec:2.7.1.148 - 5'-diphospho)-2-C-methyl-D-erythritol kinase, ec:2.5.1.1 - geranyl-diphosphate synthase, ec:4.6.1.12 - 2,4-cyclodiphosphate synthase, ec:2.7.7.60 - 4-phosphate cytid…	1, 3, 3, 2, 7, 1, 8, 1, 8, 2, 1, 1, 9, 2, 1, 2, 1, 2, 2	c2288_f3p1_2183, c988_f36p51_1675, c24179_f2p0_2677, c10223_f2p0_2219, c1091_f18p0_2445, c16120_f2p0_2541, c9458_f4p0_2378, c186936_f2p3_1330, c107740_f4p8_1609, c64744_f2p28_1350, c105684_f4p3_1388, c5549_f2p3_1535, c32195_f7p26_1542, c518982_f7p23_1407, c1850_f11p30_1682, c31283_f2p3_1439, c576183_f6p3_1190, c64744_f2p28_1350, c473019_f2p4_1186, c32195_f7p26_1542, c518982_f7p23_1407, c1850_f11p…	map00900.png	Metabolism	Metabolism of terpenoids and polyketides	57
Ubiquinone and other terpenoid-quinone biosynthesis	map00130	7	ec:6.2.1.26 - ligase, ec:2.1.1.95 - O-methyltransferase, ec:6.2.1.12 - ligase, ec:1.6.5.2 - dehydrogenase (quinone), ec:2.6.1.5 - transaminase, ec:2.1.1.295 - methyltransferase, ec:1.14.13.11 - to 1.14.14.91	1, 2, 6, 1, 4, 4, 1	c10246_f7p17_1916, c251645_f9p20_1458, c627214_f3p14_1271, c97298_f3p4_1880, c23313_f2p5_1979, c37265_f4p8_1753, c50572_f2p3_2010, c57098_f3p8_1807, c21629_f5p6_1927, c84921_f4p14_1298, c64404_f2p1_1489, c28111_f3p6_1554, c472540_f4p16_1607, c3704_f3p19_1853, c10671_f2p0_2192, c519251_f8p62_1318, c329945_f20p75_1351, c64626_f6p18_1319, c32284_f7p19_1822	map00130.png	Metabolism	Metabolism of cofactors and vitamins	19
Butanoate metabolism	map00650	19	ec:1.3.5.1 - dehydrogenase, ec:1.2.1.24 - dehydrogenase (NAD+), ec:2.2.1.6 - synthase, ec:5.1.2.3 - epimerase, ec:6.2.1.2 - ligase, ec:1.2.1.16 - dehydrogenase [NAD(P)+], ec:4.1.1.15 - decarboxylase, ec:1.1.1.157 - dehydrogenase, ec:1.1.1.303 - reductase [(R)-acetoin forming], ec:1.1.1.304 - reductase [(S)-acetoin forming], ec:2.3.1.9 - C-acetyltransferase, ec:1.1.99.2 - dehydrogenase, ec:2.3.3.1…	2, 2, 5, 5, 4, 2, 3, 1, 2, 2, 9, 1, 2, 2, 5, 7, 3, 7, 2	c12032_f3p37_2279, c472743_f2p16_1176, c1597_f8p14_1903, c2397_f14p24_1785, c197465_f2p12_1615, c14158_f53p1_2271, c130782_f4p57_1388, c6181_f2p1_2158, c360242_f2p4_1764, c83889_f7p0_2418, c4443_f2p0_2530, c43823_f4p0_2593, c844_f45p0_2483, c19173_f2p110_2538, c23199_f4p1_1955, c11284_f6p3_1887, c83554_f83p101_1927, c187000_f4p3_1916, c1597_f8p14_1903, c2397_f14p24_1785, c418705_f16p70_1796, c473…	map00650.png	Metabolism	Carbohydrate metabolism	66
Chloroalkane and chloroalkene degradation	map00625	3	ec:1.2.1.46 - dehydrogenase, ec:1.1.1.1 - dehydrogenase, ec:1.2.1.3 - dehydrogenase (NAD+)	2, 10, 30	c10997_f12p28_1427, c21824_f2p58_1545, c10997_f12p28_1427, c627567_f2p16_1252, c18664_f4p0_994, c57232_f3p23_1431, c21824_f2p58_1545, c28775_f6p8_1479, c627485_f11p20_1214, c378348_f2p3_1134, c576507_f4p26_1123, c3184_f2p0_989, c24679_f2p9_2452, c2106_f3p1_2898, c1644_f2p10_4738, c35522_f2p35_2039, c21824_f2p58_1545, c1823_f2p41_4666, c6929_f8p0_2879, c107122_f2p27_1827, c12936_f11p20_1990, c1518…	map00625.png	Metabolism	Xenobiotics biodegradation and metabolism	42
Primary bile acid biosynthesis	map00120	2	ec:1.3.1.3 - 5beta-reductase, ec:1.1.1.35 - dehydrogenase	2, 7	c330353_f11p8_1356, c10968_f2p8_1473, c83889_f7p0_2418, c844_f45p0_2483, c7570_f6p0_2407, c4443_f2p0_2530, c43823_f4p0_2593, c378271_f2p7_1116, c19173_f2p110_2538	map00120.png	Metabolism	Lipid metabolism	9
Biosynthesis of vancomycin group antibiotics	map01055	1	ec:4.2.1.46 - 4,6-dehydratase	8	c29907_f3p10_1764, c29094_f6p17_1770, c32817_f2p9_1592, c74838_f9p0_2615, c54885_f5p12_1251, c14558_f5p4_1711, c24387_f2p0_2377, c29945_f4p17_1990	map01055.png	Metabolism	Metabolism of terpenoids and polyketides	8
Steroid biosynthesis	map00100	11	ec:1.3.1.71 - reductase, ec:1.3.1.70 - reductase, ec:1.3.1.72 - reductase, ec:2.5.1.21 - synthase, ec:1.1.1.170 - 3-dehydrogenase (decarboxylating), ec:2.1.1.41 - 24-C-methyltransferase, ec:5.3.3.5 - Delta-isomerase, ec:1.3.1.21 - reductase, ec:1.1.1.270 - 3-dehydrogenase, ec:5.4.99.7 - synthase, ec:2.1.1.143 - C-methyltransferase	1, 1, 2, 3, 2, 2, 1, 1, 2, 2, 1	c72748_f8p0_2120, c12876_f2p3_1406, c72748_f8p0_2120, c22600_f2p0_2289, c518982_f7p23_1407, c31283_f2p3_1439, c1984_f21p33_1654, c11743_f2p2_1973, c72134_f7p0_2173, c48464_f7p34_1346, c8793_f2p7_1324, c2929_f3p0_963, c83305_f25p42_1600, c18924_f3p0_943, c2865_f2p0_1012, c2231_f16p13_2805, c2162_f11p0_2651, c48464_f7p34_1346	map00100.png	Metabolism	Lipid metabolism	18
Glycosaminoglycan degradation	map00531	4	ec:3.2.1.52 - hexosaminidase, ec:3.2.1.50 - alpha-acetylglucosaminidase, ec:3.2.1.23 - lactase (ambiguous), ec:3.2.1.31 - beta-glucuronide glucuronohydrolase glucuronidase	2, 1, 12, 3	c48787_f9p6_1822, c84432_f10p0_2153, c16114_f4p0_2862, c161472_f2p31_1331, c11978_f3p25_2488, c11688_f4p0_2757, c16059_f2p0_2782, c16618_f2p0_3044, c22548_f2p0_2624, c16291_f7p79_2720, c27088_f15p0_3025, c1671_f19p43_3285, c21636_f3p2_2364, c1819_f15p0_3024, c2503_f6p9_2662, c185052_f6p16_1912, c419733_f3p43_1982, c96937_f2p15_1865	map00531.png	Metabolism	Glycan biosynthesis and metabolism	18
Geraniol degradation	map00281	4	ec:4.1.3.4 - lyase, ec:2.3.1.16 - C-acyltransferase, ec:4.2.1.17 - hydratase, ec:1.1.1.35 - dehydrogenase	2, 11, 7, 7	c48774_f4p10_1800, c86791_f2p2_1308, c22677_f12p61_1812, c199078_f2p11_1730, c5746_f11p23_1692, c217257_f2p36_1556, c101817_f2p21_1538, c5437_f5p16_1656, c98397_f5p26_1690, c23697_f8p15_1785, c11338_f4p14_1641, c87250_f2p26_1605, c47248_f2p0_2266, c83889_f7p0_2418, c844_f45p0_2483, c7570_f6p0_2407, c4443_f2p0_2530, c43823_f4p0_2593, c87250_f2p26_1605, c19173_f2p110_2538, c83889_f7p0_2418, c844_f4…	map00281.png	Metabolism	Metabolism of terpenoids and polyketides	27
Streptomycin biosynthesis	map00521	9	ec:2.6.1.50 - transaminase, ec:1.1.1.133 - reductase, ec:5.5.1.4 - synthase, ec:5.1.3.13 - 3,5-epimerase, ec:2.7.1.2 - glucokinase (phosphorylating), ec:2.7.1.1 - hexokinase type IV glucokinase, ec:3.1.3.25 - phosphatase, ec:4.2.1.46 - 4,6-dehydratase, ec:5.4.2.2 - (alpha-D-glucose-1,6-bisphosphate-dependent)	1, 2, 1, 2, 4, 8, 3, 8, 4	c3704_f3p19_1853, c74838_f9p0_2615, c54885_f5p12_1251, c184964_f31p51_1900, c74838_f9p0_2615, c54885_f5p12_1251, c72620_f5p0_2106, c13227_f3p5_1840, c51578_f7p29_2005, c186936_f2p3_1330, c88191_f5p11_1630, c83673_f2p17_1168, c72620_f5p0_2106, c13227_f3p5_1840, c51578_f7p29_2005, c30490_f3p4_1434, c186936_f2p3_1330, c35772_f3p19_1243, c184979_f9p15_1589, c472735_f3p4_1130, c30518_f5p14_1426, c2990…	map00521.png	Metabolism	Biosynthesis of other secondary metabolites	33
Pentose phosphate pathway	map00030	17	ec:2.7.1.90 - 1-phosphotransferase, ec:1.2.1.89 - dehydrogenase (NADP+), ec:2.2.1.1 - glycolaldehydetransferase, ec:2.7.1.15 - deoxyribokinase, ec:2.7.1.11 - phosphohexokinase, ec:2.7.6.1 - diphosphokinase, ec:5.3.1.6 - isomerase, ec:5.3.1.9 - isomerase, ec:1.2.1.9 - dehydrogenase (NADP+), ec:4.1.2.13 - aldolase, ec:5.1.3.1 - 3-epimerase, ec:3.1.3.11 - hexose diphosphatase, ec:3.1.1.31 - phosphog…	2, 1, 5, 5, 4, 5, 2, 2, 2, 8, 2, 5, 1, 4, 1, 6, 4	c1630_f14p42_2004, c14255_f30p0_2246, c1843_f5p0_3328, c3159_f2p30_1558, c2370_f3p40_1662, c57105_f207p0_2958, c36835_f3p1203_2015, c227702_f3p38_1612, c88191_f5p11_1630, c83673_f2p17_1168, c9401_f3p1_1463, c30490_f3p4_1434, c35772_f3p19_1243, c1630_f14p42_2004, c5525_f2p0_2218, c14255_f30p0_2246, c84956_f4p0_2080, c157977_f2p3_1485, c21689_f10p36_1920, c37278_f8p36_1872, c12642_f6p30_1670, c2012…	map00030.png	Metabolism	Carbohydrate metabolism	59
Peptidoglycan biosynthesis	map00550	2	ec:6.3.2.4 - ligase, ec:2.7.8.13 - MraY transferase	1, 1	c13510_f2p0_3148, c329550_f9p9_1619	map00550.png	Metabolism	Glycan biosynthesis and metabolism	2
Other glycan degradation	map00511	6	ec:3.2.1.45 - psychosine hydrolase, ec:3.2.1.51 - alpha-fucosidase, ec:3.2.1.52 - hexosaminidase, ec:3.2.1.24 - alpha-D-mannosidase, ec:3.2.1.25 - mannanase, ec:3.2.1.23 - lactase (ambiguous)	2, 8, 2, 10, 8, 12	c2791_f3p0_3513, c30097_f14p0_3075, c87587_f3p9_1598, c2323_f7p0_2592, c31713_f2p0_1273, c106309_f2p4_1559, c1536_f5p9_1389, c12497_f2p12_1386, c56994_f3p7_2097, c8851_f3p0_2853, c48787_f9p6_1822, c84432_f10p0_2153, c6261_f11p0_3535, c18078_f3p0_2228, c14314_f10p0_2554, c19852_f2p0_2168, c29717_f2p0_2450, c1916_f6p39_3664, c9705_f4p0_4015, c3711_f3p0_3906, c25300_f3p4_1560, c2060_f7p0_3403, c1925…	map00511.png	Metabolism	Glycan biosynthesis and metabolism	42
Anthocyanin biosynthesis	map00942	1	ec:2.4.1.115 - 3-O-glucosyltransferase	3	c106793_f2p7_1596, c32548_f3p10_1803, c627162_f66p60_1531	map00942.png	Metabolism	Biosynthesis of other secondary metabolites	3
Limonene and pinene degradation	map00903	2	ec:1.2.1.3 - dehydrogenase (NAD+), ec:4.2.1.17 - hydratase	30, 7	c24679_f2p9_2452, c2106_f3p1_2898, c1644_f2p10_4738, c35522_f2p35_2039, c21824_f2p58_1545, c1823_f2p41_4666, c6929_f8p0_2879, c107122_f2p27_1827, c12936_f11p20_1990, c15188_f27p29_1746, c10997_f12p28_1427, c195026_f2p28_1261, c56424_f3p0_2107, c1843_f5p0_3328, c23468_f2p17_1815, c37197_f3p17_2873, c10428_f7p3_1816, c997_f18p29_1757, c1597_f8p14_1903, c12582_f3p20_2364, c1833_f2p0_4729, c2397_f14p…	map00903.png	Metabolism	Metabolism of terpenoids and polyketides	37
Insect hormone biosynthesis	map00981	1	ec:1.2.1.3 - dehydrogenase (NAD+)	30	c24679_f2p9_2452, c2106_f3p1_2898, c1644_f2p10_4738, c35522_f2p35_2039, c21824_f2p58_1545, c1823_f2p41_4666, c6929_f8p0_2879, c107122_f2p27_1827, c12936_f11p20_1990, c15188_f27p29_1746, c10997_f12p28_1427, c195026_f2p28_1261, c56424_f3p0_2107, c1843_f5p0_3328, c23468_f2p17_1815, c37197_f3p17_2873, c10428_f7p3_1816, c997_f18p29_1757, c1597_f8p14_1903, c12582_f3p20_2364, c1833_f2p0_4729, c2397_f14p…	map00981.png	Metabolism	Metabolism of terpenoids and polyketides	30
Citrate cycle (TCA cycle)	map00020	17	ec:4.1.1.49 - carboxykinase (ATP), ec:1.3.5.1 - dehydrogenase, ec:4.1.1.32 - carboxykinase (GTP), ec:6.2.1.5 - ligase (ADP-forming), ec:6.2.1.4 - ligase (GDP-forming), ec:1.8.1.4 - dehydrogenase, ec:2.3.3.8 - citrate synthase, ec:2.3.3.1 - (Si)-synthase, ec:2.3.1.61 - succinyltransferase, ec:4.2.1.3 - hydratase, ec:4.2.1.2 - hydratase, ec:2.3.1.12 - acetyltransferase, ec:1.1.1.37 - dehydrogenase,…	2, 2, 5, 3, 3, 3, 6, 2, 2, 4, 1, 4, 8, 3, 3, 1, 8	c41037_f44p0_2441, c15804_f9p0_2673, c12032_f3p37_2279, c472743_f2p16_1176, c44991_f19p0_3283, c20206_f2p0_3344, c41037_f44p0_2441, c17639_f2p0_3161, c15804_f9p0_2673, c627825_f6p22_1294, c13560_f4p17_1625, c53625_f2p25_1338, c627825_f6p22_1294, c13560_f4p17_1625, c53625_f2p25_1338, c5353_f5p42_1949, c11351_f2p0_2236, c14526_f3p0_2044, c88446_f3p0_2153, c561472_f2p9_1653, c15485_f14p31_1579, c252…	map00020.png	Metabolism	Carbohydrate metabolism	60
Acarbose and validamycin biosynthesis	map00525	1	ec:4.2.1.46 - 4,6-dehydratase	8	c29907_f3p10_1764, c29094_f6p17_1770, c32817_f2p9_1592, c74838_f9p0_2615, c54885_f5p12_1251, c14558_f5p4_1711, c24387_f2p0_2377, c29945_f4p17_1990	map00525.png	Metabolism	Biosynthesis of other secondary metabolites	8
Glycolysis / Gluconeogenesis	map00010	27	ec:2.7.1.90 - 1-phosphotransferase, ec:4.1.1.49 - carboxykinase (ATP), ec:4.1.1.32 - carboxykinase (GTP), ec:2.7.2.3 - kinase, ec:2.7.1.40 - kinase, ec:1.2.1.59 - dehydrogenase (NAD(P)+) (phosphorylating), ec:2.7.1.11 - phosphohexokinase, ec:6.2.1.1 - ligase, ec:1.2.1.12 - dehydrogenase (phosphorylating), ec:1.8.1.4 - dehydrogenase, ec:5.3.1.1 - isomerase, ec:5.3.1.9 - isomerase, ec:1.1.1.2 - deh…	2, 2, 5, 2, 10, 6, 4, 5, 6, 3, 5, 2, 13, 10, 6, 30, 2, 8, 4, 8, 6, 4, 4, 5, 3, 4, 8	c1630_f14p42_2004, c14255_f30p0_2246, c41037_f44p0_2441, c15804_f9p0_2673, c44991_f19p0_3283, c20206_f2p0_3344, c41037_f44p0_2441, c17639_f2p0_3161, c15804_f9p0_2673, c418716_f9p32_1477, c20798_f34p9_1762, c9059_f4p15_1827, c83962_f3p0_2248, c9472_f6p59_1999, c32736_f18p36_1972, c1687_f10p47_1970, c29694_f4p0_2279, c67834_f4p33_2005, c418799_f3p36_1964, c25512_f2p0_2054, c41455_f8p0_2217, c27171_…	map00010.png	Metabolism	Carbohydrate metabolism	167
Mannose type O-glycan biosynthesis	map00515	2	ec:2.4.1.135 - 3-beta-glucuronosyltransferase, ec:2.4.1.152 - 3-alpha-L-fucosyltransferase	2, 1	c196327_f2p0_1303, c15088_f4p14_1703, c66385_f3p1_1971	map00515.png	Metabolism	Glycan biosynthesis and metabolism	3
Glutathione metabolism	map00480	20	ec:3.5.2.9 - (ATP-hydrolysing), ec:4.3.2.9 - gamma-glutamyl-amino acid cyclotransferase, ec:2.5.1.16 - synthase, ec:2.5.1.18 - transferase, ec:2.5.1.22 - synthase, ec:4.1.1.17 - decarboxylase, ec:1.8.1.7 - reductase, ec:3.4.19.13 - hydrolase, ec:1.11.1.9 - peroxidase, ec:1.17.4.1 - reductase, ec:6.3.2.3 - synthase, ec:6.3.2.2 - ligase, ec:1.8.5.1 - dehydrogenase (ascorbate), ec:1.1.1.44 - dehydro…	1, 1, 2, 16, 1, 1, 5, 3, 4, 4, 1, 5, 2, 4, 1, 3, 6, 9, 3, 5	c7263_f5p0_4010, c2424_f3p0_639, c330107_f15p36_1234, c259781_f3p8_1478, c2876_f2p0_961, c13652_f2p0_896, c18888_f3p0_1006, c418767_f12p33_1259, c68578_f4p9_1392, c12185_f4p0_889, c627246_f12p79_1251, c50635_f65p0_988, c419542_f3p11_1254, c6723_f5p17_937, c1960_f9p26_881, c4671_f2p0_615, c1654_f32p63_1284, c2823_f5p0_859, c377943_f4p24_1096, c5942_f6p0_943, c24792_f2p5_1277, c64336_f2p0_1699, c43…	map00480.png	Metabolism	Metabolism of other amino acids	77
Benzoxazinoid biosynthesis	map00402	1	ec:4.1.2.8 - lyase	1	c576111_f8p8_1186	map00402.png	Metabolism	Biosynthesis of other secondary metabolites	1
Glycosaminoglycan biosynthesis - heparan sulfate / heparin	map00534	1	ec:2.4.1.135 - 3-beta-glucuronosyltransferase	2	c196327_f2p0_1303, c15088_f4p14_1703	map00534.png	Metabolism	Glycan biosynthesis and metabolism	2
Cyanoamino acid metabolism	map00460	12	ec:6.3.1.1 - ligase, ec:4.2.1.65 - hydratase, ec:3.5.1.49 - ec:3.5.1.49 formamidase, ec:3.2.1.117 - beta-glucosidase, ec:4.4.1.9 - synthase, ec:3.2.1.21 - gentiobiase, ec:3.5.1.1 - asparaginase II, ec:2.1.2.1 - hydroxymethyltransferase, ec:1.14.13.39 - synthase (NADPH), ec:4.1.2.10 - lyase, ec:3.5.5.4 - nitrilase, ec:3.5.5.1 - acetonitrilase	1, 1, 3, 2, 1, 20, 2, 8, 1, 2, 1, 2	c14190_f29p0_2138, c104726_f10p14_1400, c48842_f2p11_1802, c627216_f10p12_1695, c205450_f2p11_1571, c7092_f12p42_1867, c331517_f5p28_1693, c15989_f9p11_1549, c1691_f26p23_1812, c21739_f3p11_1986, c26164_f2p9_1457, c214876_f2p13_2064, c331517_f5p28_1693, c84570_f2p1_2111, c57832_f3p24_1640, c15390_f3p15_1927, c2711_f8p10_1918, c101756_f2p3_1526, c1361_f32p0_2204, c21644_f3p0_2007, c628554_f7p11_19…	map00460.png	Metabolism	Metabolism of other amino acids	44
Betalain biosynthesis	map00965	2	ec:2.1.1.6 - O-methyltransferase, ec:4.1.1.28 - decarboxylase	3, 2	c5245_f4p10_1340, c22984_f7p11_1401, c8675_f2p3_1369, c214860_f2p2_1757, c329659_f5p14_1790	map00965.png	Metabolism	Biosynthesis of other secondary metabolites	5
Photosynthesis	map00195	2	ec:1.18.1.2 - reductase, ec:1.10.9.1 - reductase	2, 4	c546_f47p193_1386, c129061_f50p197_1319, c16282_f9p32_498, c28354_f14p0_615, c35384_f34p0_612, c35796_f31p0_960	map00195.png	Metabolism	Energy metabolism	6
Biosynthesis of antibiotics	map01130	164	ec:2.6.1.11 - transaminase, ec:2.6.1.13 - aminotransferase, ec:6.3.3.1 - cyclo-ligase, ec:6.4.1.2 - carboxylase, ec:2.6.1.16 - transaminase (isomerizing), ec:2.7.1.90 - 1-phosphotransferase, ec:2.7.4.6 - kinase, ec:2.7.4.3 - kinase, ec:4.1.1.48 - synthase, ec:2.7.4.2 - kinase, ec:4.1.1.49 - carboxykinase (ATP), ec:3.5.2.6 - penicillinase, ec:4.1.1.39 - carboxylase, ec:1.3.5.1 - dehydrogenase, ec:…	2, 1, 1, 8, 1, 2, 2, 4, 1, 1, 2, 1, 1, 2, 3, 5, 1, 3, 1, 1, 12, 1, 5, 5, 3, 2, 2, 4, 2, 1, 1, 2, 10, 3, 3, 2, 2, 2, 1, 2, 6, 1, 1, 4, 4, 7, 3, 1, 3, 5, 1, 3, 8, 1, 2, 1, 6, 1, 1, 4, 5, 2, 1, 3, 8, 2, 5, 5, 2, 2, 2, 1, 5, 3, 13, 10, 2, 4, 1, 12, 4, 1, 2, 3, 30, 2, 9, 1, 1, 7, 1, 1, 6, 2, 1, 2, 2, 2, 1, 8, 1, 2, 8, 1, 1, 2, 4, 1, 1, 3, 2, 4, 8, 1, 1, 6, 4, 2, 2, 4, 5, 11, 2, 3, 5, 2, 3, 1, 1, 2, 1,…	c9261_f7p13_1627, c28510_f8p12_1538, c9079_f4p9_1704, c11362_f8p19_1634, c2214_f3p0_2940, c22125_f5p7_1376, c2058_f13p0_2563, c371_f4p55_7399, c17632_f3p0_2487, c29980_f2p6_1277, c29988_f2p0_3111, c49555_f2p3_2660, c1502_f10p26_2473, c1630_f14p42_2004, c14255_f30p0_2246, c472010_f11p14_1158, c35406_f21p0_798, c48049_f3p0_2216, c472010_f11p14_1158, c576612_f3p7_1075, c7676_f2p0_873, c8547_f4p15_13…	map01130.png	Metabolism		551
Glycosylphosphatidylinositol (GPI)-anchor biosynthesis	map00563	1	ec:2.4.1.198 - N-acetylglucosaminyltransferase	2	c15141_f3p4_1669, c8536_f3p0_2733	map00563.png	Metabolism	Glycan biosynthesis and metabolism	2
Neomycin, kanamycin and gentamicin biosynthesis	map00524	2	ec:2.7.1.2 - glucokinase (phosphorylating), ec:2.7.1.1 - hexokinase type IV glucokinase	4, 8	c72620_f5p0_2106, c13227_f3p5_1840, c51578_f7p29_2005, c186936_f2p3_1330, c88191_f5p11_1630, c83673_f2p17_1168, c72620_f5p0_2106, c13227_f3p5_1840, c51578_f7p29_2005, c30490_f3p4_1434, c186936_f2p3_1330, c35772_f3p19_1243	map00524.png	Metabolism	Biosynthesis of other secondary metabolites	12
Selenocompound metabolism	map00450	10	ec:1.8.1.9 - reductase, ec:2.1.1.12 - S-methyltransferase, ec:2.1.1.13 - synthase, ec:2.1.1.14 - S-methyltransferase, ec:4.4.1.8 - beta-lyase, ec:4.4.1.1 - gamma-lyase, ec:4.4.1.16 - lyase, ec:2.7.7.4 - adenylyltransferase, ec:2.5.1.48 - gamma-synthase, ec:6.1.1.10 - ligase	17, 2, 8, 7, 4, 7, 1, 2, 2, 2	c41508_f23p0_2113, c11503_f4p37_1919, c47710_f51p101_1090, c8627_f7p8_1238, c1341_f12p33_835, c43954_f2p0_2435, c1527_f8p25_621, c1502_f31p26_1903, c67234_f2p4_1555, c29367_f5p0_2235, c35698_f45p6_1005, c3080_f2p0_825, c1327_f10p61_639, c18397_f3p0_605, c130871_f4p31_1750, c6804_f2p21_921, c2431_f10p5_717, c2413_f13p0_3561, c8849_f11p0_3651, c74281_f2p0_2616, c1932_f4p5_2902, c6412_f2p0_2455, c23…	map00450.png	Metabolism	Metabolism of other amino acids	52
Synthesis and degradation of ketone bodies	map00072	4	ec:2.3.1.9 - C-acetyltransferase, ec:2.3.3.10 - synthase, ec:4.1.3.4 - lyase, ec:1.1.1.30 - dehydrogenase	9, 2, 2, 2	c22677_f12p61_1812, c199078_f2p11_1730, c217257_f2p36_1556, c101817_f2p21_1538, c5437_f5p16_1656, c98397_f5p26_1690, c23697_f8p15_1785, c11338_f4p14_1641, c87250_f2p26_1605, c199078_f2p11_1730, c23697_f8p15_1785, c48774_f4p10_1800, c86791_f2p2_1308, c627512_f4p26_1080, c25529_f5p6_1281	map00072.png	Metabolism	Lipid metabolism	15
alpha-Linolenic acid metabolism	map00592	9	ec:3.1.1.4 - A2, ec:1.1.1.1 - dehydrogenase, ec:1.3.1.42 - reductase, ec:1.3.3.6 - oxidase, ec:2.3.1.16 - C-acyltransferase, ec:1.13.11.12 - 13S-lipoxygenase, ec:3.1.1.32 - A1, ec:4.2.1.17 - hydratase, ec:2.1.1.141 - O-methyltransferase	1, 10, 3, 12, 11, 11, 7, 7, 2	c27624_f4p8_1546, c10997_f12p28_1427, c627567_f2p16_1252, c18664_f4p0_994, c57232_f3p23_1431, c21824_f2p58_1545, c28775_f6p8_1479, c627485_f11p20_1214, c378348_f2p3_1134, c576507_f4p26_1123, c3184_f2p0_989, c418796_f7p17_1381, c21547_f5p7_1405, c3003_f6p15_1519, c10282_f7p0_2351, c21905_f3p3_1576, c22677_f12p61_1812, c27129_f12p0_2299, c4519_f10p0_2251, c217257_f2p36_1556, c29678_f4p0_2439, c1018…	map00592.png	Metabolism	Lipid metabolism	64
Steroid degradation	map00984	3	ec:1.1.1.145 - dehydrogenase, ec:1.3.99.5 - 4-dehydrogenase (acceptor), ec:1.1.1.51 - 17)beta-hydroxysteroid dehydrogenase	2, 5, 3	c11743_f2p2_1973, c72134_f7p0_2173, c5416_f2p43_984, c10094_f4p0_980, c518784_f4p10_1248, c130693_f6p15_1349, c129243_f2p15_1425, c3032_f2p8_1329, c69847_f2p1_1166, c35297_f2p12_1402	map00984.png	Metabolism	Xenobiotics biodegradation and metabolism	10
Stilbenoid, diarylheptanoid and gingerol biosynthesis	map00945	4	ec:2.3.1.133 - O-hydroxycinnamoyltransferase, ec:2.3.1.99 - O-hydroxycinnamoyltransferase, ec:1.14.13.11 - to 1.14.14.91, ec:2.1.1.104 - O-methyltransferase	5, 5, 1, 1	c341949_f2p4_1538, c62086_f3p8_1483, c53740_f2p2_1528, c66118_f3p7_1637, c54683_f3p9_1697, c341949_f2p4_1538, c62086_f3p8_1483, c53740_f2p2_1528, c66118_f3p7_1637, c54683_f3p9_1697, c32284_f7p19_1822, c2692_f4p0_1001	map00945.png	Metabolism	Biosynthesis of other secondary metabolites	12
Carotenoid biosynthesis	map00906	5	ec:1.2.3.14 - oxidase, ec:1.3.5.6 - desaturase, ec:2.5.1.32 - synthase, ec:1.13.11.51 - dioxygenase, ec:1.1.1.288 - dehydrogenase	3, 1, 2, 4, 4	c1644_f2p10_4738, c1833_f2p0_4729, c1823_f2p41_4666, c21303_f3p0_2219, c518982_f7p23_1407, c31283_f2p3_1439, c8050_f2p0_2202, c38922_f2p0_2026, c2449_f15p0_2252, c330271_f21p84_1884, c18664_f4p0_994, c378348_f2p3_1134, c576507_f4p26_1123, c3184_f2p0_989	map00906.png	Metabolism	Metabolism of terpenoids and polyketides	14
Fatty acid elongation	map00062	8	ec:3.1.2.22 - hydrolase, ec:4.2.1.74 - hydratase, ec:2.3.1.199 - 3-oxoacyl-CoA synthase, ec:1.3.1.38 - reductase (NADPH), ec:1.1.1.330 - 3-oxoacyl-CoA reductase, ec:2.3.1.16 - C-acyltransferase, ec:4.2.1.17 - hydratase, ec:1.1.1.35 - dehydrogenase	2, 6, 8, 4, 2, 11, 7, 7	c627644_f10p6_1587, c50352_f2p5_1452, c83889_f7p0_2418, c4443_f2p0_2530, c43823_f4p0_2593, c844_f45p0_2483, c19173_f2p110_2538, c7570_f6p0_2407, c39013_f2p0_2050, c81212_f2p0_2129, c54305_f4p17_2007, c418757_f12p13_1681, c84853_f9p19_1840, c137625_f4p7_1866, c23722_f2p40_2003, c15806_f3p9_1742, c519259_f2p2_1121, c6683_f8p23_1323, c130693_f6p15_1349, c129243_f2p15_1425, c3032_f2p8_1329, c35297_f2…	map00062.png	Metabolism	Lipid metabolism	47
Galactose metabolism	map00052	17	ec:2.7.1.11 - phosphohexokinase, ec:2.7.7.64 - uridylyltransferase, ec:2.7.7.10 - uridylyltransferase, ec:2.4.1.82 - galactosyltransferase, ec:2.4.1.67 - galactosyltransferase, ec:3.2.1.20 - maltase, ec:3.2.1.26 - invertase, ec:3.2.1.22 - melibiase, ec:3.2.1.23 - lactase (ambiguous), ec:2.7.1.2 - glucokinase (phosphorylating), ec:2.7.1.1 - hexokinase type IV glucokinase, ec:2.7.1.6 - galactokinas…	4, 5, 2, 6, 3, 19, 11, 10, 12, 4, 8, 5, 4, 3, 5, 4, 5	c1630_f14p42_2004, c5525_f2p0_2218, c14255_f30p0_2246, c84956_f4p0_2080, c29978_f2p0_2127, c53167_f4p0_2045, c64806_f5p23_1898, c11018_f10p0_3010, c28050_f2p78_1804, c29978_f2p0_2127, c53167_f4p0_2045, c74944_f2p0_2659, c9262_f8p0_2645, c6543_f4p0_2775, c15930_f6p0_2791, c1491_f19p72_2730, c11094_f3p0_2548, c74944_f2p0_2659, c1491_f19p72_2730, c11094_f3p0_2548, c24484_f5p0_2150, c145326_f2p20_207…	map00052.png	Metabolism	Carbohydrate metabolism	110
Phenazine biosynthesis	map00405	1	ec:4.1.3.27 - synthase	2	c84857_f4p12_2015, c83971_f9p0_2113	map00405.png	Metabolism	Biosynthesis of other secondary metabolites	2
Biosynthesis of unsaturated fatty acids	map01040	8	ec:2.3.1.199 - 3-oxoacyl-CoA synthase, ec:1.3.1.38 - reductase (NADPH), ec:1.1.1.330 - 3-oxoacyl-CoA reductase, ec:1.3.3.6 - oxidase, ec:2.3.1.16 - C-acyltransferase, ec:4.2.1.17 - hydratase, ec:1.14.19.2 - 9-desaturase, ec:1.14.19.1 - 9-desaturase	8, 4, 2, 12, 11, 7, 5, 7	c39013_f2p0_2050, c81212_f2p0_2129, c54305_f4p17_2007, c418757_f12p13_1681, c84853_f9p19_1840, c137625_f4p7_1866, c23722_f2p40_2003, c15806_f3p9_1742, c519259_f2p2_1121, c6683_f8p23_1323, c130693_f6p15_1349, c129243_f2p15_1425, c3032_f2p8_1329, c35297_f2p12_1402, c10282_f7p0_2351, c21905_f3p3_1576, c22677_f12p61_1812, c27129_f12p0_2299, c4519_f10p0_2251, c217257_f2p36_1556, c29678_f4p0_2439, c101…	map01040.png	Metabolism	Lipid metabolism	56
D-Alanine metabolism	map00473	1	ec:6.3.2.4 - ligase	1	c13510_f2p0_3148	map00473.png	Metabolism	Metabolism of other amino acids	1
Phenylalanine metabolism	map00360	18	ec:1.4.3.2 - oxidase, ec:4.1.1.28 - decarboxylase, ec:2.6.1.57 - transaminase, ec:2.6.1.58 - transaminase, ec:4.1.1.109 - synthase, ec:6.2.1.12 - ligase, ec:1.1.1.157 - dehydrogenase, ec:2.6.1.5 - transaminase, ec:2.6.1.9 - transaminase, ec:2.6.1.1 - transaminase, ec:4.3.1.24 - ammonia-lyase, ec:4.3.1.25 - ammonia-lyase, ec:1.2.1.5 - dehydrogenase [NAD(P)+], ec:3.5.1.4 - acylamidase, ec:1.14.13.1…	1, 2, 12, 1, 2, 6, 1, 4, 1, 12, 5, 5, 6, 7, 1, 1, 7, 17	c27233_f8p0_2288, c214860_f2p2_1757, c329659_f5p14_1790, c104500_f2p10_1814, c13113_f8p18_1621, c520636_f2p2_1539, c2623_f3p108_2467, c518591_f3p9_1837, c1653_f12p24_1863, c48917_f8p7_1692, c472540_f4p16_1607, c3704_f3p19_1853, c61974_f3p4_1968, c2756_f5p18_1705, c1900_f16p15_1494, c3704_f3p19_1853, c214860_f2p2_1757, c329659_f5p14_1790, c97298_f3p4_1880, c23313_f2p5_1979, c37265_f4p8_1753, c5057…	map00360.png	Metabolism	Amino acid metabolism	91
Atrazine degradation	map00791	1	ec:3.5.1.5 - ec:3.5.1.5 urease	1	c2743_f14p0_2815	map00791.png	Metabolism	Xenobiotics biodegradation and metabolism	1
Sphingolipid metabolism	map00600	11	ec:3.1.4.12 - phosphodiesterase, ec:1.1.1.102 - reductase, ec:2.7.1.138 - kinase, ec:3.1.3.4 - phosphatase, ec:3.2.1.45 - psychosine hydrolase, ec:3.5.1.23 - acylsphingosine deacylase, ec:3.2.1.22 - melibiase, ec:3.2.1.23 - lactase (ambiguous), ec:4.1.2.27 - aldolase, ec:2.3.1.24 - N-acyltransferase, ec:2.3.1.50 - C-palmitoyltransferase	1, 1, 4, 6, 2, 6, 10, 12, 1, 7, 2	c2236_f4p0_989, c62621_f2p5_1387, c29716_f2p0_2889, c1144_f14p0_2920, c1206_f24p0_2954, c16117_f3p0_2223, c3556_f3p0_3612, c84704_f6p14_1597, c2266_f5p0_3347, c2257_f10p0_994, c3260_f4p0_3980, c22117_f3p0_2865, c2791_f3p0_3513, c30097_f14p0_3075, c83821_f11p0_2921, c29914_f2p0_2654, c141132_f3p2_1538, c7604_f3p15_1794, c32436_f2p37_3264, c16984_f2p0_3326, c74944_f2p0_2659, c15930_f6p0_2791, c1693…	map00600.png	Metabolism	Lipid metabolism	52
Penicillin and cephalosporin biosynthesis	map00311	1	ec:3.5.2.6 - penicillinase	1	c18666_f2p0_2580	map00311.png	Metabolism	Biosynthesis of other secondary metabolites	1
Tyrosine metabolism	map00350	15	ec:1.4.3.2 - oxidase, ec:2.1.1.6 - O-methyltransferase, ec:4.1.1.25 - decarboxylase, ec:4.1.1.28 - decarboxylase, ec:2.6.1.57 - transaminase, ec:2.6.1.58 - transaminase, ec:1.2.1.16 - dehydrogenase [NAD(P)+], ec:1.1.1.1 - dehydrogenase, ec:2.6.1.5 - transaminase, ec:2.6.1.9 - transaminase, ec:2.6.1.1 - transaminase, ec:1.2.1.5 - dehydrogenase [NAD(P)+], ec:1.2.3.1 - oxidase, ec:3.7.1.2 - beta-dik…	1, 3, 2, 2, 12, 1, 2, 10, 4, 1, 12, 6, 3, 1, 17	c27233_f8p0_2288, c5245_f4p10_1340, c22984_f7p11_1401, c8675_f2p3_1369, c214860_f2p2_1757, c329659_f5p14_1790, c214860_f2p2_1757, c329659_f5p14_1790, c104500_f2p10_1814, c13113_f8p18_1621, c520636_f2p2_1539, c2623_f3p108_2467, c518591_f3p9_1837, c1653_f12p24_1863, c48917_f8p7_1692, c472540_f4p16_1607, c3704_f3p19_1853, c61974_f3p4_1968, c2756_f5p18_1705, c1900_f16p15_1494, c3704_f3p19_1853, c1597…	map00350.png	Metabolism	Amino acid metabolism	77
Histidine metabolism	map00340	9	ec:4.1.1.22 - decarboxylase, ec:2.6.1.9 - transaminase, ec:1.2.1.5 - dehydrogenase [NAD(P)+], ec:1.2.1.3 - dehydrogenase (NAD+), ec:3.6.1.31 - diphosphatase, ec:1.1.1.23 - dehydrogenase, ec:2.4.2.17 - phosphoribosyltransferase, ec:5.3.1.16 - isomerase, ec:3.5.4.19 - cyclohydrolase	1, 1, 6, 30, 2, 2, 1, 1, 2	c214860_f2p2_1757, c1900_f16p15_1494, c35522_f2p35_2039, c15267_f14p2_1710, c56424_f3p0_2107, c1843_f5p0_3328, c12936_f11p20_1990, c36593_f2p0_1616, c24679_f2p9_2452, c2106_f3p1_2898, c1644_f2p10_4738, c35522_f2p35_2039, c21824_f2p58_1545, c1823_f2p41_4666, c6929_f8p0_2879, c107122_f2p27_1827, c12936_f11p20_1990, c15188_f27p29_1746, c10997_f12p28_1427, c195026_f2p28_1261, c56424_f3p0_2107, c1843_…	map00340.png	Metabolism	Amino acid metabolism	46
Cysteine and methionine metabolism	map00270	40	ec:4.1.1.50 - decarboxylase, ec:2.7.1.100 - kinase, ec:1.4.3.2 - oxidase, ec:2.6.1.57 - transaminase, ec:2.7.2.4 - kinase, ec:2.6.1.42 - transaminase, ec:2.6.1.44 - transaminase, ec:2.5.1.16 - synthase, ec:2.5.1.22 - synthase, ec:1.2.1.11 - dehydrogenase, ec:1.8.4.13 - (S)-S-oxide reductase, ec:2.5.1.6 - adenosyltransferase, ec:1.1.1.3 - dehydrogenase, ec:2.1.1.13 - synthase, ec:2.1.1.14 - S-meth…	3, 2, 1, 12, 4, 1, 8, 2, 1, 1, 2, 2, 2, 8, 7, 4, 2, 12, 3, 4, 7, 2, 2, 4, 2, 1, 1, 5, 2, 3, 1, 2, 1, 2, 5, 2, 1, 8, 2, 1	c4103_f4p6_1861, c101724_f2p0_1882, c1665_f8p72_1880, c62756_f2p5_1392, c37597_f4p5_1640, c27233_f8p0_2288, c104500_f2p10_1814, c13113_f8p18_1621, c520636_f2p2_1539, c2623_f3p108_2467, c518591_f3p9_1837, c1653_f12p24_1863, c48917_f8p7_1692, c472540_f4p16_1607, c3704_f3p19_1853, c61974_f3p4_1968, c2756_f5p18_1705, c1900_f16p15_1494, c3330_f4p0_2253, c883_f29p0_3140, c5677_f4p15_1944, c1946_f8p0_32…	map00270.png	Metabolism	Amino acid metabolism	135
Folate biosynthesis	map00790	14	ec:1.1.1.184 - reductase (NADPH), ec:3.4.19.9 - hydrolase, ec:4.1.99.22 - 3',8-cyclase, ec:2.6.1.85 - synthase, ec:4.6.1.17 - pyranopterin monophosphate synthase, ec:2.7.7.75 - adenylyltransferase, ec:1.5.1.3 - reductase, ec:2.8.1.9 - cofactor sulfurtransferase, ec:6.3.2.12 - synthase, ec:6.3.2.17 - synthase, ec:2.10.1.1 - molybdotransferase, ec:3.5.4.25 - cyclohydrolase II, ec:1.1.1.21 - reducta…	4, 1, 1, 1, 1, 1, 1, 2, 3, 3, 1, 3, 5, 1	c18924_f3p0_943, c101286_f2p9_1268, c2865_f2p0_1012, c222519_f2p8_1158, c576341_f4p12_1119, c10963_f2p0_1843, c44458_f8p326_3080, c10963_f2p0_1843, c1855_f19p145_2293, c41054_f2p0_2095, c576047_f8p14_1189, c48746_f7p6_1667, c203325_f2p1_1839, c10249_f8p21_1872, c418899_f6p16_1938, c203325_f2p1_1839, c10249_f8p21_1872, c418899_f6p16_1938, c1855_f19p145_2293, c151752_f2p16_1790, c2701_f2p23_3325, c…	map00790.png	Metabolism	Metabolism of cofactors and vitamins	28
Glycine, serine and threonine metabolism	map00260	25	ec:2.6.1.51 - transaminase, ec:2.6.1.52 - transaminase, ec:2.7.2.4 - kinase, ec:2.7.1.31 - 3-kinase, ec:2.6.1.44 - transaminase, ec:2.6.1.45 - transaminase, ec:4.1.2.5 - aldolase, ec:1.2.1.11 - dehydrogenase, ec:1.8.1.4 - dehydrogenase, ec:3.1.3.3 - phosphatase, ec:1.1.1.1 - dehydrogenase, ec:1.1.1.3 - dehydrogenase, ec:2.6.1.4 - transaminase, ec:4.3.1.19 - ammonia-lyase, ec:1.2.1.8 - dehydrogena…	2, 1, 4, 2, 8, 2, 2, 1, 3, 3, 10, 2, 4, 3, 2, 7, 8, 8, 1, 2, 5, 3, 5, 4, 17	c20542_f44p71_1498, c40944_f7p0_2848, c278131_f3p11_1590, c3330_f4p0_2253, c883_f29p0_3140, c5677_f4p15_1944, c1946_f8p0_3289, c1623_f5p53_1684, c628098_f12p45_1578, c157817_f2p18_1701, c156261_f2p158_1873, c40944_f7p0_2848, c149482_f3p32_1712, c275469_f2p201_1738, c20542_f44p71_1498, c12359_f7p4_1858, c36702_f6p9_1758, c20542_f44p71_1498, c40944_f7p0_2848, c457_f30p36_1875, c26661_f2p2_1579, c18…	map00260.png	Metabolism	Amino acid metabolism	109
Starch and sucrose metabolism	map00500	32	ec:2.4.1.242 - glucosyltransferase, ec:3.2.1.65 - levan hydrolase, ec:3.2.1.4 - endo-1,4-beta-D-glucanase, ec:3.2.1.2 - saccharogen amylase, ec:3.2.1.1 - glycogenase, ec:3.2.1.68 - debranching enzyme, ec:5.3.1.9 - isomerase, ec:3.2.1.48 - alpha-glucosidase, ec:2.7.7.27 - adenylyltransferase, ec:3.2.1.20 - maltase, ec:3.2.1.21 - gentiobiase, ec:2.4.1.34 - synthase, ec:3.2.1.26 - invertase, ec:3.2.…	1, 2, 8, 9, 11, 6, 2, 11, 5, 19, 20, 4, 11, 12, 12, 5, 7, 5, 9, 21, 4, 2, 10, 8, 4, 8, 7, 8, 1, 3, 5, 4	c1298_f47p0_2162, c24484_f5p0_2150, c1781_f3p17_1996, c472861_f2p1_1135, c567_f62p0_2263, c74865_f3p0_2433, c12475_f2p0_2654, c1558_f9p11_1863, c21135_f2p0_2366, c91046_f2p2_1958, c72614_f6p0_2139, c17918_f2p0_2130, c69077_f2p0_2324, c16128_f3p0_2762, c2407_f3p0_2815, c7769_f4p60_1951, c9198_f2p46_999, c56355_f11p31_2425, c12275_f6p4_1986, c98807_f2p9_1720, c71974_f13p0_2632, c18940_f2p0_2536, c3…	map00500.png	Metabolism	Carbohydrate metabolism	244
Alanine, aspartate and glutamate metabolism	map00250	28	ec:2.6.1.12 - transaminase, ec:2.6.1.16 - transaminase (isomerizing), ec:1.4.3.2 - oxidase, ec:6.3.1.1 - ligase, ec:6.3.1.2 - synthetase, ec:1.2.1.24 - dehydrogenase (NAD+), ec:4.3.2.1 - lyase, ec:4.3.2.2 - lyase, ec:2.1.3.2 - carbamoyltransferase, ec:2.6.1.44 - transaminase, ec:1.2.1.16 - dehydrogenase [NAD(P)+], ec:4.1.1.15 - decarboxylase, ec:2.6.1.2 - transaminase, ec:2.6.1.1 - transaminase, …	8, 1, 1, 1, 3, 2, 1, 1, 1, 8, 2, 3, 8, 12, 2, 3, 1, 3, 3, 2, 2, 1, 1, 1, 2, 1, 1, 2	c157817_f2p18_1701, c156261_f2p158_1873, c149482_f3p32_1712, c275469_f2p201_1738, c472540_f4p16_1607, c3704_f3p19_1853, c64404_f2p1_1489, c28111_f3p6_1554, c1502_f10p26_2473, c27233_f8p0_2288, c14190_f29p0_2138, c1918_f29p110_1572, c627467_f31p164_1692, c337602_f2p112_1859, c1597_f8p14_1903, c2397_f14p24_1785, c24470_f6p18_1928, c25417_f2p0_2024, c152896_f3p9_1546, c157817_f2p18_1701, c156261_f2p…	map00250.png	Metabolism	Amino acid metabolism	77
T cell receptor signaling pathway	map04660	2	ec:2.7.10.2 - protein-tyrosine kinase, ec:3.1.3.16 - phosphatase	2, 131	c261337_f2p13_1646, c62431_f2p8_1598, c4506_f5p0_945, c2751_f3p13_3476, c1535_f16p0_2234, c9455_f8p28_2437, c148255_f3p8_1460, c61464_f2p16_1415, c16213_f3p11_1979, c18371_f2p0_2459, c472887_f2p13_1216, c2718_f3p0_931, c3342_f5p114_2545, c10995_f4p0_3173, c159554_f2p8_1847, c72450_f2p0_2110, c156681_f3p5_1485, c16176_f4p0_2354, c14164_f2p15_1724, c36068_f5p10_2012, c101716_f2p2_1595, c10214_f3p0_…	map04660.png	Organismal Systems	Immune system	133
Glycosphingolipid biosynthesis - globo and isoglobo series	map00603	3	ec:3.2.1.52 - hexosaminidase, ec:3.2.1.22 - melibiase, ec:2.4.1.152 - 3-alpha-L-fucosyltransferase	2, 10, 1	c48787_f9p6_1822, c84432_f10p0_2153, c74944_f2p0_2659, c15930_f6p0_2791, c1693_f9p11_1673, c72300_f37p0_2189, c11094_f3p0_2548, c9262_f8p0_2645, c6543_f4p0_2775, c627606_f12p10_1422, c1491_f19p72_2730, c138278_f2p4_1418, c66385_f3p1_1971	map00603.png	Metabolism	Glycan biosynthesis and metabolism	13
Ethylbenzene degradation	map00642	1	ec:2.3.1.16 - C-acyltransferase	11	c22677_f12p61_1812, c199078_f2p11_1730, c5746_f11p23_1692, c217257_f2p36_1556, c101817_f2p21_1538, c5437_f5p16_1656, c98397_f5p26_1690, c23697_f8p15_1785, c11338_f4p14_1641, c87250_f2p26_1605, c47248_f2p0_2266	map00642.png	Metabolism	Xenobiotics biodegradation and metabolism	11
Pyrimidine metabolism	map00240	27	ec:2.7.4.6 - kinase, ec:3.5.2.3 - carbamoylaspartic dehydrase, ec:3.5.2.2 - hydantoinase, ec:1.3.5.2 - dehydrogenase (quinone), ec:4.1.1.23 - decarboxylase, ec:2.7.1.48 - kinase, ec:2.1.3.2 - carbamoyltransferase, ec:2.1.1.45 - synthase, ec:3.1.3.5 - uridine 5'-nucleotidase, ec:1.3.1.2 - dehydrogenase (NADP+), ec:1.3.1.1 - dehydrogenase (NAD+), ec:6.3.5.5 - synthase (glutamine-hydrolysing), ec:3.…	2, 2, 1, 2, 1, 8, 1, 1, 4, 1, 1, 3, 1, 4, 4, 6, 8, 4, 2, 31, 6, 4, 1, 1, 1, 4, 1	c472010_f11p14_1158, c35406_f21p0_798, c459480_f2p7_1481, c152896_f3p9_1546, c419592_f16p30_1900, c11432_f3p0_1698, c14852_f8p11_1610, c281331_f5p22_1681, c628092_f167p293_1752, c12958_f5p10_1904, c29413_f3p0_2550, c6155_f5p11_1872, c17789_f2p0_2815, c7736_f2p0_2668, c419428_f5p14_1248, c33267_f2p12_1945, c152896_f3p9_1546, c41054_f2p0_2095, c1851_f12p4_2348, c32599_f2p0_2458, c2845_f15p0_2381, c…	map00240.png	Metabolism	Nucleotide metabolism	105
Aflatoxin biosynthesis	map00254	1	ec:6.4.1.2 - carboxylase	8	c2214_f3p0_2940, c22125_f5p7_1376, c2058_f13p0_2563, c371_f4p55_7399, c17632_f3p0_2487, c29980_f2p6_1277, c29988_f2p0_3111, c49555_f2p3_2660	map00254.png	Metabolism	Biosynthesis of other secondary metabolites	8
Isoquinoline alkaloid biosynthesis	map00950	8	ec:1.4.3.2 - oxidase, ec:4.1.1.25 - decarboxylase, ec:4.1.1.28 - decarboxylase, ec:2.6.1.57 - transaminase, ec:2.6.1.5 - transaminase, ec:2.6.1.1 - transaminase, ec:2.1.1.140 - ec:2.1.1.140 (S)-coclaurine-N-methyltransferase, ec:1.4.3.21 - oxidase	1, 2, 2, 12, 4, 12, 1, 17	c27233_f8p0_2288, c214860_f2p2_1757, c329659_f5p14_1790, c214860_f2p2_1757, c329659_f5p14_1790, c104500_f2p10_1814, c13113_f8p18_1621, c520636_f2p2_1539, c2623_f3p108_2467, c518591_f3p9_1837, c1653_f12p24_1863, c48917_f8p7_1692, c472540_f4p16_1607, c3704_f3p19_1853, c61974_f3p4_1968, c2756_f5p18_1705, c1900_f16p15_1494, c64404_f2p1_1489, c28111_f3p6_1554, c472540_f4p16_1607, c3704_f3p19_1853, c10…	map00950.png	Metabolism	Biosynthesis of other secondary metabolites	51
Xylene degradation	map00622	1	ec:1.2.1.28 - dehydrogenase (NAD+)	3	c1644_f2p10_4738, c1833_f2p0_4729, c1823_f2p41_4666	map00622.png	Metabolism	Xenobiotics biodegradation and metabolism	3
Indole alkaloid biosynthesis	map00901	1	ec:4.3.3.2 - synthase	1	c186891_f2p4_1421	map00901.png	Metabolism	Biosynthesis of other secondary metabolites	1
Phenylpropanoid biosynthesis	map00940	13	ec:1.2.1.68 - dehydrogenase, ec:1.1.1.195 - dehydrogenase, ec:1.2.1.44 - reductase, ec:2.3.1.133 - O-hydroxycinnamoyltransferase, ec:6.2.1.12 - ligase, ec:2.1.1.68 - O-methyltransferase, ec:4.3.1.24 - ammonia-lyase, ec:4.3.1.25 - ammonia-lyase, ec:3.2.1.21 - gentiobiase, ec:2.3.1.99 - O-hydroxycinnamoyltransferase, ec:1.11.1.7 - lactoperoxidase, ec:1.14.13.11 - to 1.14.14.91, ec:2.1.1.104 - O-met…	2, 9, 3, 5, 6, 5, 5, 5, 20, 5, 41, 1, 1	c15267_f14p2_1710, c36593_f2p0_1616, c627567_f2p16_1252, c419724_f14p27_1857, c149095_f2p4_1466, c89504_f3p2_1289, c65801_f4p14_1797, c28590_f4p10_1317, c2858_f7p20_1794, c627485_f11p20_1214, c1989_f2p20_1317, c377607_f6p14_1196, c160762_f7p16_1193, c147837_f3p4_1288, c341949_f2p4_1538, c62086_f3p8_1483, c53740_f2p2_1528, c66118_f3p7_1637, c54683_f3p9_1697, c97298_f3p4_1880, c23313_f2p5_1979, c37…	map00940.png	Metabolism	Biosynthesis of other secondary metabolites	108
Caprolactam degradation	map00930	5	ec:1.1.1.2 - dehydrogenase (NADP+), ec:1.2.1.4 - dehydrogenase (NADP+), ec:1.14.15.3 - 1-monooxygenase, ec:4.2.1.17 - hydratase, ec:1.1.1.35 - dehydrogenase	13, 2, 8, 7, 7	c518619_f10p22_1277, c472990_f2p4_1180, c2865_f2p0_1012, c418764_f3p75_1153, c110739_f2p12_1259, c6320_f3p0_944, c18924_f3p0_943, c472742_f3p5_1114, c418943_f5p5_1219, c25529_f5p6_1281, c575987_f9p4_1111, c627512_f4p26_1080, c378242_f2p3_1250, c35522_f2p35_2039, c12936_f11p20_1990, c287683_f2p6_1752, c1048_f28p121_1825, c64195_f8p5_1832, c51805_f2p12_1895, c55481_f8p15_1970, c56918_f5p9_1720, c13…	map00930.png	Metabolism	Xenobiotics biodegradation and metabolism	37
Naphthalene degradation	map00626	1	ec:1.1.1.1 - dehydrogenase	10	c10997_f12p28_1427, c627567_f2p16_1252, c18664_f4p0_994, c57232_f3p23_1431, c21824_f2p58_1545, c28775_f6p8_1479, c627485_f11p20_1214, c378348_f2p3_1134, c576507_f4p26_1123, c3184_f2p0_989	map00626.png	Metabolism	Xenobiotics biodegradation and metabolism	10
Various types of N-glycan biosynthesis	map00513	8	ec:2.4.1.261 - alpha-1,2-mannosyltransferase, ec:3.2.1.52 - hexosaminidase, ec:3.2.1.113 - 1,2-alpha-mannosidase, ec:3.2.1.114 - 1,3-1,6-alpha-mannosidase, ec:2.4.1.38 - beta-1,4-galactosyltransferase, ec:2.4.1.101 - 2-beta-N-acetylglucosaminyltransferase, ec:2.4.1.131 - alpha-1,2-mannosyltransferase, ec:2.4.2.38 - 2-beta-D-xylosyltransferase	1, 2, 4, 2, 1, 1, 1, 2	c84469_f5p2_2143, c48787_f9p6_1822, c84432_f10p0_2153, c18078_f3p0_2228, c14314_f10p0_2554, c19852_f2p0_2168, c29717_f2p0_2450, c9705_f4p0_4015, c3711_f3p0_3906, c3853_f2p0_3389, c24749_f2p10_1720, c84469_f5p2_2143, c2105_f2p0_2686, c24390_f2p12_2005	map00513.png	Metabolism	Glycan biosynthesis and metabolism	14
Phenylalanine, tyrosine and tryptophan biosynthesis	map00400	23	ec:4.1.1.48 - synthase, ec:1.4.3.2 - oxidase, ec:2.7.1.71 - kinase, ec:2.6.1.57 - transaminase, ec:2.6.1.58 - transaminase, ec:4.1.3.27 - synthase, ec:4.2.1.51 - dehydratase, ec:2.5.1.19 - 1-carboxyvinyltransferase, ec:2.6.1.78 - aminotransferase, ec:2.6.1.79 - aminotransferase, ec:4.2.1.91 - dehydratase, ec:2.6.1.5 - transaminase, ec:2.6.1.9 - transaminase, ec:2.6.1.1 - transaminase, ec:4.2.3.5 …	1, 1, 3, 12, 1, 2, 4, 1, 3, 3, 4, 4, 1, 12, 1, 1, 3, 2, 3, 3, 3, 3, 1	c8547_f4p15_1388, c27233_f8p0_2288, c194117_f2p6_1294, c129093_f2p1_1185, c472498_f4p8_1146, c104500_f2p10_1814, c13113_f8p18_1621, c520636_f2p2_1539, c2623_f3p108_2467, c518591_f3p9_1837, c1653_f12p24_1863, c48917_f8p7_1692, c472540_f4p16_1607, c3704_f3p19_1853, c61974_f3p4_1968, c2756_f5p18_1705, c1900_f16p15_1494, c3704_f3p19_1853, c84857_f4p12_2015, c83971_f9p0_2113, c88851_f5p14_1568, c5781_…	map00400.png	Metabolism	Amino acid metabolism	72
Sulfur metabolism	map00920	14	ec:3.6.2.1 - adenosine 5-phosphosulfate sulfohydrolase, ec:2.7.1.25 - kinase, ec:1.8.4.8 - reductase (thioredoxin), ec:1.8.4.9 - reductase (glutathione), ec:3.1.3.7 - nucleotidase, ec:1.8.99.2 - reductase, ec:2.8.1.1 - sulfurtransferase, ec:1.8.7.1 - sulfite reductase (ferredoxin), ec:2.7.7.4 - adenylyltransferase, ec:1.8.3.1 - oxidase, ec:2.3.1.30 - O-acetyltransferase, ec:1.13.11.18 - dioxygena…	4, 3, 2, 2, 4, 2, 5, 2, 2, 1, 3, 1, 2, 5	c5044_f3p0_2295, c27998_f2p7_1739, c2171_f7p0_785, c7935_f3p130_888, c6621_f9p8_1748, c205456_f2p7_1244, c3375_f2p10_1756, c686_f31p38_1731, c31926_f3p27_1819, c686_f31p38_1731, c31926_f3p27_1819, c13288_f2p8_1610, c184979_f9p15_1589, c472735_f3p4_1130, c30518_f5p14_1426, c686_f31p38_1731, c31926_f3p27_1819, c13121_f2p0_674, c32621_f6p14_1556, c55831_f2p14_1444, c48746_f7p6_1667, c1967_f8p11_892,…	map00920.png	Metabolism	Energy metabolism	38
Steroid hormone biosynthesis	map00140	7	ec:2.1.1.6 - O-methyltransferase, ec:1.1.1.145 - dehydrogenase, ec:1.14.14.1 - monooxygenase, ec:1.3.1.22 - 4-dehydrogenase (NADP+), ec:1.3.1.3 - 5beta-reductase, ec:2.4.1.17 - 1-naphthol glucuronyltransferase, ec:1.1.1.51 - 17)beta-hydroxysteroid dehydrogenase	3, 2, 2, 2, 2, 15, 3	c5245_f4p10_1340, c22984_f7p11_1401, c8675_f2p3_1369, c11743_f2p2_1973, c72134_f7p0_2173, c27301_f3p0_2114, c1048_f28p121_1825, c5416_f2p43_984, c518784_f4p10_1248, c330353_f11p8_1356, c10968_f2p8_1473, c49299_f2p0_2654, c108985_f3p4_1980, c25893_f4p25_1836, c25784_f3p19_1931, c196327_f2p0_1303, c26101_f2p7_1380, c6354_f6p10_1898, c22931_f4p6_1718, c4578_f2p12_2320, c25286_f2p9_1712, c16292_f3p3_…	map00140.png	Metabolism	Lipid metabolism	29
Glycosaminoglycan biosynthesis - chondroitin sulfate / dermatan sulfate	map00532	1	ec:2.4.1.135 - 3-beta-glucuronosyltransferase	2	c196327_f2p0_1303, c15088_f4p14_1703	map00532.png	Metabolism	Glycan biosynthesis and metabolism	2
Glycerolipid metabolism	map00561	20	ec:2.7.1.107 - kinase (ATP), ec:2.7.1.30 - kinase, ec:2.7.1.31 - 3-kinase, ec:2.7.1.29 - kinase, ec:2.4.1.241 - synthase, ec:2.3.1.158 - acyltransferase, ec:3.1.1.3 - lipase, ec:3.1.3.4 - phosphatase, ec:1.1.1.2 - dehydrogenase (NADP+), ec:3.13.1.1 - synthase, ec:1.2.1.3 - dehydrogenase (NAD+), ec:3.2.1.22 - melibiase, ec:2.4.1.46 - synthase, ec:2.3.1.15 - 1-O-acyltransferase, ec:3.1.1.23 - lipas…	8, 1, 2, 1, 2, 3, 16, 6, 13, 2, 30, 10, 1, 4, 11, 6, 2, 5, 2, 5	c41704_f2p0_3079, c29716_f2p0_2889, c11270_f3p7_1809, c22246_f2p0_2959, c1206_f24p0_2954, c24325_f2p4_1763, c1144_f14p0_2920, c1745_f2p7_1907, c31164_f2p12_1786, c1623_f5p53_1684, c628098_f12p45_1578, c12528_f8p0_2188, c30057_f3p9_2759, c17431_f2p0_2633, c8788_f4p0_2481, c43981_f4p0_2516, c60802_f2p0_2641, c29523_f3p0_2660, c5569_f3p0_3429, c83846_f6p0_2123, c4251_f2p41_3335, c47452_f3p0_3018, c2…	map00561.png	Metabolism	Lipid metabolism	130
Arachidonic acid metabolism	map00590	8	ec:1.1.1.184 - reductase (NADPH), ec:1.14.99.1 - synthase, ec:3.1.1.4 - A2, ec:5.3.99.3 - synthase, ec:1.14.14.1 - monooxygenase, ec:1.11.1.9 - peroxidase, ec:1.14.15.3 - 1-monooxygenase, ec:3.3.2.6 - hydrolase	4, 1, 1, 1, 2, 4, 8, 1	c18924_f3p0_943, c101286_f2p9_1268, c2865_f2p0_1012, c222519_f2p8_1158, c9727_f23p45_1767, c27624_f4p8_1546, c25171_f3p6_1278, c27301_f3p0_2114, c1048_f28p121_1825, c4059_f2p0_980, c50030_f12p0_816, c51336_f31p0_994, c4671_f2p0_615, c287683_f2p6_1752, c1048_f28p121_1825, c64195_f8p5_1832, c51805_f2p12_1895, c55481_f8p15_1970, c56918_f5p9_1720, c13105_f3p2_1759, c27301_f3p0_2114, c72650_f6p0_2160	map00590.png	Metabolism	Lipid metabolism	22
Isoflavonoid biosynthesis	map00943	1	ec:4.2.1.105 - dehydratase	2	c69853_f2p6_1092, c519353_f4p9_1113	map00943.png	Metabolism	Biosynthesis of other secondary metabolites	2
Drug metabolism - cytochrome P450	map00982	7	ec:2.5.1.18 - transferase, ec:1.1.1.1 - dehydrogenase, ec:1.14.14.1 - monooxygenase, ec:1.2.1.5 - dehydrogenase [NAD(P)+], ec:1.2.3.1 - oxidase, ec:2.4.1.17 - 1-naphthol glucuronyltransferase, ec:1.14.13.8 - monooxygenase	16, 10, 2, 6, 3, 15, 2	c2876_f2p0_961, c13652_f2p0_896, c18888_f3p0_1006, c418767_f12p33_1259, c68578_f4p9_1392, c12185_f4p0_889, c627246_f12p79_1251, c50635_f65p0_988, c419542_f3p11_1254, c6723_f5p17_937, c1960_f9p26_881, c4671_f2p0_615, c1654_f32p63_1284, c2823_f5p0_859, c377943_f4p24_1096, c5942_f6p0_943, c10997_f12p28_1427, c627567_f2p16_1252, c18664_f4p0_994, c57232_f3p23_1431, c21824_f2p58_1545, c28775_f6p8_1479,…	map00982.png	Metabolism	Xenobiotics biodegradation and metabolism	54
Retinol metabolism	map00830	5	ec:1.2.1.36 - dehydrogenase, ec:1.1.1.1 - dehydrogenase, ec:1.14.14.1 - monooxygenase, ec:1.2.3.1 - oxidase, ec:2.4.1.17 - 1-naphthol glucuronyltransferase	4, 10, 2, 3, 15	c18924_f3p0_943, c418943_f5p5_1219, c472990_f2p4_1180, c2865_f2p0_1012, c10997_f12p28_1427, c627567_f2p16_1252, c18664_f4p0_994, c57232_f3p23_1431, c21824_f2p58_1545, c28775_f6p8_1479, c627485_f11p20_1214, c378348_f2p3_1134, c576507_f4p26_1123, c3184_f2p0_989, c27301_f3p0_2114, c1048_f28p121_1825, c1644_f2p10_4738, c1833_f2p0_4729, c1823_f2p41_4666, c49299_f2p0_2654, c108985_f3p4_1980, c25893_f4p…	map00830.png	Metabolism	Metabolism of cofactors and vitamins	34
Ether lipid metabolism	map00565	7	ec:2.7.8.1 - EPT, ec:2.7.8.2 - cholinephosphotransferase, ec:3.1.1.4 - A2, ec:3.1.3.4 - phosphatase, ec:2.3.1.25 - synthase, ec:3.1.4.3 - C, ec:3.1.4.4 - D	2, 2, 1, 6, 1, 10, 8	c85532_f2p8_1666, c5302_f9p18_1411, c85532_f2p8_1666, c5302_f9p18_1411, c27624_f4p8_1546, c3556_f3p0_3612, c84704_f6p14_1597, c2266_f5p0_3347, c2257_f10p0_994, c3260_f4p0_3980, c22117_f3p0_2865, c62054_f3p9_1577, c2375_f3p0_2429, c62912_f3p0_1742, c519618_f25p25_1958, c69186_f2p0_2061, c52192_f2p25_2044, c62404_f2p11_1870, c48855_f2p6_1918, c56085_f13p0_2107, c11002_f2p0_2333, c53315_f3p0_2060, c…	map00565.png	Metabolism	Lipid metabolism	30
Zeatin biosynthesis	map00908	3	ec:2.4.1.203 - O-beta-D-glucosyltransferase, ec:2.4.1.215 - O-beta-D-glucosyltransferase, ec:1.5.99.12 - dehydrogenase	5, 5, 2	c185007_f7p29_1583, c12370_f5p19_1733, c1815_f7p23_1584, c209795_f3p17_1624, c145135_f2p28_1701, c185007_f7p29_1583, c12370_f5p19_1733, c1815_f7p23_1584, c209795_f3p17_1624, c145135_f2p28_1701, c2356_f2p9_1808, c4149_f3p5_1761	map00908.png	Metabolism	Metabolism of terpenoids and polyketides	12
Pentose and glucuronate interconversions	map00040	19	ec:4.2.2.2 - lyase, ec:2.7.1.43 - glucuronokinase (phosphorylating), ec:2.7.1.17 - xylulokinase (phosphorylating), ec:5.3.1.5 - isomerase, ec:2.7.7.64 - uridylyltransferase, ec:1.1.1.2 - dehydrogenase (NADP+), ec:2.7.7.44 - uridylyltransferase, ec:3.2.1.31 - beta-glucuronide glucuronohydrolase glucuronidase, ec:2.4.1.17 - 1-naphthol glucuronyltransferase, ec:3.2.1.15 - pectin depolymerase, ec:5.1…	6, 1, 1, 1, 5, 13, 2, 3, 15, 12, 2, 5, 19, 2, 1, 2, 3, 1, 5	c1701_f18p81_2034, c35778_f2p3_1871, c14508_f40p1_2048, c333662_f2p5_1550, c14136_f3p13_1659, c1848_f16p28_1512, c186936_f2p3_1330, c6100_f10p24_1985, c3208_f14p28_1814, c29978_f2p0_2127, c53167_f4p0_2045, c64806_f5p23_1898, c11018_f10p0_3010, c28050_f2p78_1804, c518619_f10p22_1277, c472990_f2p4_1180, c2865_f2p0_1012, c418764_f3p75_1153, c110739_f2p12_1259, c6320_f3p0_944, c18924_f3p0_943, c47274…	map00040.png	Metabolism	Carbohydrate metabolism	99
D-Glutamine and D-glutamate metabolism	map00471	3	ec:1.4.1.3 - dehydrogenase [NAD(P)+], ec:3.5.1.2 - glutaminase I, ec:5.1.1.10 - racemase	3, 2, 1	c29451_f5p0_2419, c255524_f2p12_1618, c2783_f2p9_1544, c2521_f30p0_2594, c2179_f4p0_966, c20425_f5p9_1353	map00471.png	Metabolism	Metabolism of other amino acids	6
Glucosinolate biosynthesis	map00966	2	ec:2.6.1.42 - transaminase, ec:2.8.2.24 - desulfoglucosinolate sulfotransferase	1, 5	c132449_f3p15_1668, c20668_f29p48_1314, c8381_f2p21_1409, c23209_f3p16_1342, c576607_f3p7_1207, c329855_f13p19_1245	map00966.png	Metabolism	Biosynthesis of other secondary metabolites	6
Riboflavin metabolism	map00740	12	ec:1.1.1.193 - reductase, ec:4.1.99.12 - synthase, ec:2.7.1.26 - kinase, ec:3.1.3.2 - phosphatase, ec:3.6.1.9 - diphosphatase, ec:2.7.7.2 - synthetase, ec:1.5.1.41 - reductase [NAD(P)H], ec:1.5.1.30 - reductase (NADPH), ec:1.5.1.38 - reductase (NADPH), ec:1.5.1.39 - reductase [NAD(P)H], ec:3.5.4.26 - deaminase, ec:3.5.4.25 - cyclohydrolase II	1, 3, 2, 21, 8, 3, 1, 1, 1, 1, 1, 3	c54752_f2p8_2042, c151752_f2p16_1790, c2701_f2p23_3325, c10816_f10p16_2018, c109407_f3p7_2015, c254110_f2p5_1408, c62912_f3p0_1742, c675_f23p0_918, c519618_f25p25_1958, c130858_f6p1_1626, c1333_f5p0_986, c62404_f2p11_1870, c66966_f2p6_1974, c29797_f7p19_3642, c13871_f10p35_1700, c1911_f9p15_2307, c53315_f3p0_2060, c184925_f23p27_1596, c9364_f2p0_2364, c5083_f4p10_1873, c84881_f2p5_1972, c14496_f4…	map00740.png	Metabolism	Metabolism of cofactors and vitamins	46
Glycerophospholipid metabolism	map00564	25	ec:3.1.4.46 - phosphodiesterase, ec:2.7.1.107 - kinase (ATP), ec:2.7.1.82 - kinase, ec:2.7.1.32 - kinase, ec:4.1.1.65 - decarboxylase, ec:2.7.8.1 - EPT, ec:2.7.8.2 - cholinephosphotransferase, ec:3.1.1.4 - A2, ec:3.1.3.4 - phosphatase, ec:1.1.1.8 - dehydrogenase (NAD+), ec:2.7.7.41 - cytidylyltransferase, ec:2.7.7.14 - cytidylyltransferase, ec:2.7.7.15 - cytidylyltransferase, ec:1.1.5.3 - dehydro…	7, 8, 1, 1, 3, 2, 2, 1, 6, 4, 6, 4, 1, 2, 4, 1, 2, 7, 5, 4, 5, 1, 4, 10, 8	c10006_f2p2_1565, c1893_f22p215_2692, c17878_f2p0_2690, c34448_f4p0_2648, c6520_f6p21_1615, c67566_f5p14_1362, c418774_f3p14_1501, c41704_f2p0_3079, c29716_f2p0_2889, c11270_f3p7_1809, c22246_f2p0_2959, c1206_f24p0_2954, c24325_f2p4_1763, c1144_f14p0_2920, c1745_f2p7_1907, c462062_f2p2_1383, c462062_f2p2_1383, c24475_f2p7_3020, c104624_f2p3_1592, c2701_f4p23_2407, c85532_f2p8_1666, c5302_f9p18_14…	map00564.png	Metabolism	Lipid metabolism	99
Thiamine metabolism	map00730	8	ec:2.7.4.7 - kinase, ec:2.7.4.3 - kinase, ec:2.7.1.49 - kinase, ec:2.2.1.7 - synthase, ec:2.5.1.3 - phosphate synthase, ec:3.1.3.2 - phosphatase, ec:2.8.1.7 - desulfurase, ec:3.6.1.15 - phosphatase	1, 4, 1, 3, 1, 21, 3, 589	c21569_f11p25_2006, c48049_f3p0_2216, c472010_f11p14_1158, c576612_f3p7_1075, c7676_f2p0_873, c21569_f11p25_2006, c1091_f18p0_2445, c16120_f2p0_2541, c9458_f4p0_2378, c21569_f11p25_2006, c62912_f3p0_1742, c675_f23p0_918, c519618_f25p25_1958, c130858_f6p1_1626, c1333_f5p0_986, c62404_f2p11_1870, c66966_f2p6_1974, c29797_f7p19_3642, c13871_f10p35_1700, c1911_f9p15_2307, c53315_f3p0_2060, c184925_f2…	map00730.png	Metabolism	Metabolism of cofactors and vitamins	623
Cutin, suberine and wax biosynthesis	map00073	3	ec:1.11.2.3 - seed peroxygenase, ec:1.2.1.50 - acyl-protein thioester reductase, ec:2.3.1.20 - O-acyltransferase	6, 13, 2	c251603_f14p30_1542, c140247_f2p31_1426, c27950_f2p21_1860, c2982_f4p0_946, c49369_f3p22_1949, c66607_f2p23_1914, c12582_f3p20_2364, c2106_f3p1_2898, c6929_f8p0_2879, c15188_f27p29_1746, c3032_f2p8_1329, c195026_f2p28_1261, c40982_f8p4_2934, c29778_f20p0_3310, c1843_f5p0_3328, c69847_f2p1_1166, c2249_f5p0_2827, c37197_f3p17_2873, c35297_f2p12_1402, c9038_f3p10_1348, c14285_f8p14_2686	map00073.png	Metabolism	Lipid metabolism	21
Carbon fixation pathways in prokaryotes	map00720	19	ec:6.4.1.2 - carboxylase, ec:1.3.5.1 - dehydrogenase, ec:4.1.1.31 - carboxylase, ec:3.5.4.9 - cyclohydrolase, ec:6.2.1.5 - ligase (ADP-forming), ec:6.2.1.1 - ligase, ec:6.2.1.36 - synthase, ec:2.3.1.9 - C-acetyltransferase, ec:1.5.1.5 - dehydrogenase (NADP+), ec:2.3.3.8 - citrate synthase, ec:6.3.4.3 - ligase, ec:1.5.1.20 - reductase [NAD(P)H], ec:4.2.1.3 - hydratase, ec:4.2.1.2 - hydratase, ec:4…	8, 2, 3, 4, 3, 5, 1, 9, 4, 6, 1, 4, 4, 1, 7, 1, 8, 7, 3	c2214_f3p0_2940, c22125_f5p7_1376, c2058_f13p0_2563, c371_f4p55_7399, c17632_f3p0_2487, c29980_f2p6_1277, c29988_f2p0_3111, c49555_f2p3_2660, c12032_f3p37_2279, c472743_f2p16_1176, c44991_f19p0_3283, c20206_f2p0_3344, c17639_f2p0_3161, c269452_f2p5_1404, c716_f65p0_2291, c161197_f4p2_1094, c11568_f2p0_1363, c627825_f6p22_1294, c13560_f4p17_1625, c53625_f2p25_1338, c23199_f4p1_1955, c71966_f11p0_2…	map00720.png	Metabolism	Energy metabolism	81
Carbon fixation in photosynthetic organisms	map00710	22	ec:4.1.1.49 - carboxykinase (ATP), ec:4.1.1.39 - carboxylase, ec:4.1.1.31 - carboxylase, ec:2.2.1.1 - glycolaldehydetransferase, ec:2.7.2.3 - kinase, ec:1.2.1.59 - dehydrogenase (NAD(P)+) (phosphorylating), ec:2.7.1.19 - phosphopentokinase, ec:1.2.1.13 - dehydrogenase (NADP+) (phosphorylating), ec:1.2.1.12 - dehydrogenase (phosphorylating), ec:5.3.1.1 - isomerase, ec:5.3.1.6 - isomerase, ec:2.6.1…	2, 1, 3, 5, 2, 6, 1, 3, 6, 5, 2, 8, 12, 8, 2, 2, 5, 1, 7, 8, 4, 6	c41037_f44p0_2441, c15804_f9p0_2673, c1685_f6p33_964, c44991_f19p0_3283, c20206_f2p0_3344, c17639_f2p0_3161, c3159_f2p30_1558, c2370_f3p40_1662, c57105_f207p0_2958, c36835_f3p1203_2015, c227702_f3p38_1612, c418716_f9p32_1477, c20798_f34p9_1762, c27171_f3p6_1674, c627775_f20p0_1473, c20492_f105p189_1492, c55420_f2p24_1300, c1582_f30p263_1319, c628609_f2p181_1095, c628092_f167p293_1752, c627775_f20…	map00710.png	Metabolism	Energy metabolism	99
Ascorbate and aldarate metabolism	map00053	13	ec:2.7.1.43 - glucuronokinase (phosphorylating), ec:2.7.7.69 - phosphorylase, ec:1.6.5.4 - reductase (NADH), ec:2.7.7.64 - uridylyltransferase, ec:2.7.7.44 - uridylyltransferase, ec:1.2.1.3 - dehydrogenase (NAD+), ec:1.10.3.3 - oxidase, ec:2.4.1.17 - 1-naphthol glucuronyltransferase, ec:5.1.3.18 - 3,5-epimerase, ec:1.8.5.1 - dehydrogenase (ascorbate), ec:1.11.1.11 - peroxidase, ec:1.1.1.19 - redu…	1, 2, 3, 5, 2, 30, 1, 15, 2, 2, 9, 3, 1	c186936_f2p3_1330, c230602_f2p333_1799, c14477_f42p1_2116, c25423_f5p4_1695, c16112_f6p108_1658, c84528_f6p13_2201, c29978_f2p0_2127, c53167_f4p0_2045, c64806_f5p23_1898, c11018_f10p0_3010, c28050_f2p78_1804, c29978_f2p0_2127, c53167_f4p0_2045, c24679_f2p9_2452, c2106_f3p1_2898, c1644_f2p10_4738, c35522_f2p35_2039, c21824_f2p58_1545, c1823_f2p41_4666, c6929_f8p0_2879, c107122_f2p27_1827, c12936_f…	map00053.png	Metabolism	Carbohydrate metabolism	76
Biosynthesis of ansamycins	map01051	1	ec:2.2.1.1 - glycolaldehydetransferase	5	c3159_f2p30_1558, c2370_f3p40_1662, c57105_f207p0_2958, c36835_f3p1203_2015, c227702_f3p38_1612	map01051.png	Metabolism	Metabolism of terpenoids and polyketides	5
Carbapenem biosynthesis	map00332	2	ec:1.2.1.41 - dehydrogenase, ec:2.7.2.11 - 5-kinase	3, 3	c78910_f2p0_2539, c2109_f3p10_2621, c1331_f17p44_2486, c78910_f2p0_2539, c2109_f3p10_2621, c1331_f17p44_2486	map00332.png	Metabolism	Metabolism of terpenoids and polyketides	6
Glycosphingolipid biosynthesis - lacto and neolacto series	map00601	1	ec:2.4.1.152 - 3-alpha-L-fucosyltransferase	1	c66385_f3p1_1971	map00601.png	Metabolism	Glycan biosynthesis and metabolism	1
Propanoate metabolism	map00640	14	ec:6.4.1.2 - carboxylase, ec:1.2.1.27 - dehydrogenase (CoA-acylating), ec:6.2.1.5 - ligase (ADP-forming), ec:6.2.1.4 - ligase (GDP-forming), ec:6.2.1.1 - ligase, ec:2.3.1.168 - (2-methylpropanoyl)transferase, ec:1.2.1.18 - dehydrogenase (acetylating), ec:1.8.1.4 - dehydrogenase, ec:2.3.1.9 - C-acetyltransferase, ec:4.1.1.9 - decarboxylase, ec:2.8.3.8 - CoA-transferase, ec:3.1.2.4 - hydrolase, ec:…	8, 1, 3, 3, 5, 1, 1, 3, 9, 1, 5, 4, 7, 1	c2214_f3p0_2940, c22125_f5p7_1376, c2058_f13p0_2563, c371_f4p55_7399, c17632_f3p0_2487, c29980_f2p6_1277, c29988_f2p0_3111, c49555_f2p3_2660, c141667_f6p18_1901, c627825_f6p22_1294, c13560_f4p17_1625, c53625_f2p25_1338, c627825_f6p22_1294, c13560_f4p17_1625, c53625_f2p25_1338, c23199_f4p1_1955, c71966_f11p0_2451, c11284_f6p3_1887, c83554_f83p101_1927, c187000_f4p3_1916, c89278_f3p4_1722, c141667_…	map00640.png	Metabolism	Carbohydrate metabolism	52
